# Supplementary material for: Simulations suggest a constrictive force is required for Gram-negative bacterial cell division
Source: Nat Commun. 2019 Mar 19;10:1259. doi: 10.1038/s41467-019-09264-0 (PMC6425016; doi:10.1038/s41467-019-09264-0)
Supplement: Supplementary file 5 — Supplementary Software [file 41467_2019_9264_MOESM5_ESM.zip]

Archive with 9 entries (8 files):
- demo2018jul25A_final/
- demo2018jul25A_final/readme.txt
- demo2018jul25A_final/Remodeler2.f90
- demo2018jul25A_final/Vars.f90
- demo2018jul25A_final/paras.info
- demo2018jul25A_final/restart.dat
- demo2018jul25A_final/config0000.dat
- demo2018jul25A_final/Mods.f90
- demo2018jul25A_final/coor0000.dat
