# Supplementary material for: Simulations suggest a constrictive force is required for Gram-negative bacterial cell division
Source: Nat Commun. 2019 Mar 19;10:1259. doi: 10.1038/s41467-019-09264-0 (PMC6425016; doi:10.1038/s41467-019-09264-0)
Supplement: Supplementary file 5 — Supplementary Software [file 41467_2019_9264_MOESM5_ESM.zip › demo2018jul25A_final/readme.txt]

To install a Fortran compiler in Ubuntu, run the following in a terminal:
sudo apt-get install gfortran

To compile REMODELER 2, run the following in a terminal (which takes ~ 1 min):

gfortran -fopenmp -fno-range-check Vars.f90 Mods.f90 Remodeler2.f90 -o wall

To run simulation:

./wall >log.txt


Note: the software has been tested on Linux operating systems including Ubuntu 16.04.4 LTS

The demo simulation tests the effect of PG remodeling in the presence of a constrictive force. Demo output: visual.psf and visual001.dcd

The data can be visualized using VMD, which can be downloaded from: https://www.ks.uiuc.edu/Research/vmd/

in a terminal, run the following to visualize the output:
vmd visual.psf and visual001.dcd
