# Supplementary material for: Simulations suggest a constrictive force is required for Gram-negative bacterial cell division
Source: Nat Commun. 2019 Mar 19;10:1259. doi: 10.1038/s41467-019-09264-0 (PMC6425016; doi:10.1038/s41467-019-09264-0)
Supplement: Supplementary file 5 — Supplementary Software [file 41467_2019_9264_MOESM5_ESM.zip › demo2018jul25A_final/paras.info]

! This is the parameters file.

number of threads used in openmp:
NTHREADS
4

common parameters:

PI
3.141592653589793239

DELTA
0.000001

BETA
0.00000000000001


-------------------------------------------------------------

Mechanical stiffness of glycan strands and peptides:

! We define the energy Unit E0 = 1E-20 Joules.
! Here we define a Length_Unit L0 = 1 nm.
! JC all-atom MD parameter for glycan: Kg=383 E0/L0^2, bond_length= 2.03 L0
! Here we use a Worm-like chain model for peptide: F = -(K_b*T/P)*(1/(4(1-x/L_c)**2)-1/4+x/L_c)
! where P is the persistence length ~ 0.313 nm. L_c is the contour length ~ 3.55 nm.
! Then the stiffness is define: K = K_b*T/P/L_c = 0.372 E0
! To model each disaccharide as one bead, spring constant is doubled and relaxed length is reduced in half.

Spring constant and length for glycan strand
GLYSPRING
557.0

GLYLENGTH
2.005

Glycan bending stiffness and angle
GLYBEND
8.36

GLYTHETA
180.0

Force constant and relaxed length for peptide
PEPFORCE
1.49

PEPLENGTH
3.8


Turgor Pressure = 3 atm = 3E5 J/m**3 = 3E-22 J/nm**3 = 0.03 E0/L0**3 
PRESSURE
0.03000    

! Here temperature is to calculate for K_B * T which is the thermal energy.
! If T = 300 K, then K_B * T = 0.414 E0
TEMPERATURE
300.0


----------------------------------------------------------
Force constants for enzymes:

surface constraint
KSUR
50.0

GTase holds the strand tip
KGTASE
2.0

TPase holds peptides
KTPASE
5.0

LTPASE
3.0

Reaction distance of TPase
DREACT
3.0

EDase holds peptide
KEDASE
20.0

LEDASE
1.0

Reaction distance of EDase
L_EDCAP
3.0

GTase-TPase connection
KGTTP
10.0

LGTTP_ONE
3

LGTTP_TWO
0.5

GTase-EDase connection
KGTED
1.0

LGTED
3.0

Tpase-Edase interaction

KTPED
1.0

LTPED
1.0

Constraint TPase on the side of GTase
KSIDE
10.0

LSIDE
0.5

Steric hindrance on GTase from neighbor bonds
KWALL
20.0

constraint on leading direction
KLEAD
10.0

Pairing two GTases
KPAIR
5.0

LPAIR
1.5

inverse mass of PBPs
INVMPBP
0.25

----------------------------------------

Forces on cell wall

Cell wall thickness
WTHICK
0

Periplasm thickness
PTHICK
3.0

Constrain cell axis
KAXIS
0.1

width of the nidcell
SIGMA
20

Constriction pressure constant and increment ratio
PCONSTRICT
0.15

DPCONS
0.0

constriction range in nm
LCONS
100

to limit SYNCOMP within a range at midcell
LAMBDA
40

whether old-bonds has effect on new strands
JOLDBOND
0

Removal probability of old bond Prmbond and OLDTYPMAX
PRMBOND
1.0

OLDTYPMAX
100

max number of PG allowed below old bond
PGBELOW
4
----------------------------------------

number of complex and how much growth is
SYNCOMP
4

GROWTH
0.05

number of steps to run for each output
NPRINT
10000

----------------------------------------

Enzyme rates

activation of GTase
P_ACTI
0.01

deactivation of GTase
P_DEACT
0.0001

termination of GTase
PTERM
0.000002

loading/unloading precursors
P_GLYIN
0.001

P_GLYOUT
0.0001

translocation of GTase
P_TRANSFAST
0.000333333333333

P_TRANSSLOW
0.0000005

TPase releases peptide
P_PEPOUT
0.0001

Edase release peptides
P_EDHOLD
0.000002

number of steps that EDase holds peptide before release
N_EDHOLD
500000

spotaineous cleaving
PCLEAVE_SPON
0.005

spontaineous capture of peptides 
PEDCAP_SPON
0

capture of peptides while inactive
PEDCAP_INACT
0.0000025

trimming strands by lytic-transglycosylase
PLYT
0.1

number of steps allowed for trapping complexes
NTRAP
10000000

limit on the length of glycan strands
LENMAX
40

set average length of new PG
AVELEN
14
