# Supplementary material for: Simulations suggest a constrictive force is required for Gram-negative bacterial cell division
Source: Nat Commun. 2019 Mar 19;10:1259. doi: 10.1038/s41467-019-09264-0 (PMC6425016; doi:10.1038/s41467-019-09264-0)
Supplement: Supplementary file 5 — Supplementary Software [file 41467_2019_9264_MOESM5_ESM.zip › demo2018jul25A_final/restart.dat]

       nstart       jfile  jstart(nstart+1)   lasttime         ratio(nstart+1)
           0           0         1             0.0              1.0     
