# Supplementary material for: Simulations suggest a constrictive force is required for Gram-negative bacterial cell division
Source: Nat Commun. 2019 Mar 19;10:1259. doi: 10.1038/s41467-019-09264-0 (PMC6425016; doi:10.1038/s41467-019-09264-0)
Supplement: Supplementary file 5 — Supplementary Software [file 41467_2019_9264_MOESM5_ESM.zip › demo2018jul25A_final/config0000.dat]

 ATOMS INPUT
       16800       16800           0           0
           0          -1           0          -1           0          -1
           0          -1           0          -1           0          -1
           0          -1           0          -1           0          -1
           0          -1           0          -1           0          -1
           0          -1           0          -1           0          -1
           0          -1           0          -1           0          -1
           0          -1           0          -1           0          -1
           0          -1           0          -1           0          -1
           0          -1           0          -1           0          -1
           0          -1           0          -1           0          -1
           0          -1           0          -1           0          -1
           0          -1           0          -1           0          -1
           0          -1           0          -1           0          -1
           0          -1           0          -1           0          -1
           0          -1           0          -1           0          -1
           0          -1           0          -1           0          -1
           0          -1           0          -1           0          -1
           0          -1           0          -1           0          -1
           0          -1           0          -1           0          -1
           0          -1           0          -1           0          -1
           0          -1           0          -1           0          -1
           0          -1           0          -1           0          -1
           0          -1           0          -1           0          -1
           0          -1           0          -1           0          -1
           0          -1           0          -1           0          -1
           0          -1           0          -1           0          -1
           0          -1           0          -1           0          -1
           0          -1           0          -1           0          -1
           0          -1           0          -1           0          -1
           0          -1           0          -1           0          -1
           0          -1           0          -1           0          -1
           0          -1           0          -1           0          -1
           0          -1           0          -1           0          -1
           0          -1           0          -1           0          -1
           0          -1           0          -1           0          -1
           0          -1           0          -1           0          -1
           0          -1           0          -1           0          -1
           0          -1           0          -1           0          -1
           0          -1           0          -1           0          -1
           0          -1           0          -1           0          -1
           0          -1           0          -1           0          -1
           0          -1           0          -1           0          -1
           0          -1           0          -1           0          -1
           0          -1           0          -1           0          -1
           0          -1           0          -1           0          -1
           0          -1           0          -1           0          -1
           0          -1           0          -1           0          -1
           0          -1           0          -1           0          -1
           0          -1           0          -1           0          -1
           0          -1           0          -1           0          -1
           0          -1           0          -1           0          -1
           0          -1           0          -1           0          -1
           0          -1           0          -1           0          -1
           0          -1           0          -1           0          -1
           0          -1           0          -1           0          -1
           0          -1           0          -1           0          -1
           0          -1           0          -1           0          -1
           0          -1           0          -1           0          -1
           0          -1           0          -1           0          -1
           0          -1           0          -1           0          -1
           0          -1           0          -1           0          -1
           0          -1           0          -1           0          -1
           0          -1           0          -1           0          -1
           0          -1           0          -1           0          -1
           0          -1           0          -1           0          -1
           0          -1           0          -1           0          -1
           0          -1           0          -1          -1          -1
          -1          -1          -1          -1          -1          -1
          -1          -1          -1          -1          -1          -1
          -1          -1          -1          -1          -1          -1
          -1          -1          -1          -1          -1          -1
          -1          -1          -1          -1          -1          -1
          -1          -1          -1          -1          -1          -1
          -1          -1          -1          -1          -1          -1
          -1          -1          -1          -1          -1          -1
          -1          -1          -1          -1          -1          -1
          -1          -1          -1          -1          -1          -1
          -1          -1          -1          -1          -1          -1
          -1          -1          -1          -1          -1          -1
          -1          -1          -1          -1          -1          -1
          -1          -1          -1          -1          -1          -1
          -1          -1          -1          -1          -1          -1
          -1          -1          -1          -1          -1          -1
          -1          -1          -1          -1          -1          -1
          -1          -1          -1          -1          -1          -1
          -1          -1          -1          -1          -1          -1
          -1          -1          -1          -1          -1          -1
          -1          -1          -1          -1          -1          -1
          -1          -1          -1          -1          -1          -1
          -1          -1          -1          -1          -1          -1
          -1          -1          -1          -1          -1          -1
          -1          -1          -1          -1          -1          -1
          -1          -1          -1          -1          -1          -1
          -1          -1          -1          -1          -1          -1
          -1          -1          -1          -1          -1          -1
          -1          -1          -1          -1          -1          -1
          -1          -1          -1          -1          -1          -1
          -1          -1          -1          -1          -1          -1
          -1          -1          -1          -1          -1          -1
          -1          -1          -1          -1          -1          -1
          -1          -1          -1          -1          -1          -1
          -1          -1          -1          -1          -1          -1
          -1          -1          -1          -1          -1          -1
          -1          -1          -1          -1          -1          -1
          -1          -1          -1          -1          -1          -1
          -1          -1          -1          -1          -1          -1
          -1          -1          -1          -1          -1          -1
          -1          -1          -1          -1          -1          -1
          -1          -1          -1          -1          -1          -1
          -1          -1          -1          -1          -1          -1
          -1          -1          -1          -1          -1          -1
          -1          -1          -1          -1          -1          -1
          -1          -1          -1          -1          -1          -1
          -1          -1          -1          -1          -1          -1
          -1          -1          -1          -1          -1          -1
          -1          -1          -1          -1          -1          -1
          -1          -1          -1          -1          -1          -1
          -1          -1          -1          -1          -1          -1
          -1          -1          -1          -1          -1          -1
          -1          -1          -1          -1          -1          -1
          -1          -1          -1          -1          -1          -1
          -1          -1          -1          -1          -1          -1
          -1          -1          -1          -1          -1          -1
          -1          -1          -1          -1          -1          -1
          -1          -1          -1          -1          -1          -1
          -1          -1          -1          -1          -1          -1
          -1          -1          -1          -1          -1          -1
          -1          -1          -1          -1          -1          -1
          -1          -1          -1          -1          -1          -1
          -1          -1          -1          -1          -1          -1
          -1          -1          -1          -1          -1          -1
          -1          -1          -1          -1          -1          -1
          -1          -1          -1          -1          -1          -1
          -1          -1          -1           0          -1           0
          -1           0          -1           0          -1           0
          -1           0          -1           0          -1           0
          -1           0          -1           0          -1           0
          -1           0          -1           0          -1           0
          -1           0          -1           0          -1           0
          -1           0          -1           0          -1           0
          -1           0          -1           0          -1           0
          -1           0          -1           0          -1           0
          -1           0          -1           0          -1           0
          -1           0          -1           0          -1           0
          -1           0          -1           0          -1           0
          -1           0          -1           0          -1           0
          -1           0          -1           0          -1           0
          -1           0          -1           0          -1           0
          -1           0          -1           0          -1           0
          -1           0          -1           0          -1           0
          -1           0          -1           0          -1           0
          -1           0          -1           0          -1           0
          -1           0          -1           0          -1           0
          -1           0          -1           0          -1           0
          -1           0          -1           0          -1           0
          -1           0          -1           0          -1           0
          -1           0          -1           0          -1           0
          -1           0          -1           0          -1           0
          -1           0          -1           0          -1           0
          -1           0          -1           0          -1           0
          -1           0          -1           0          -1           0
          -1           0          -1           0          -1           0
          -1           0          -1           0          -1           0
          -1           0          -1           0          -1           0
          -1           0          -1           0          -1           0
          -1           0          -1           0          -1           0
          -1           0          -1           0          -1           0
          -1           0          -1           0          -1           0
          -1           0          -1           0          -1           0
          -1           0          -1           0          -1           0
          -1           0          -1           0          -1           0
          -1           0          -1           0          -1           0
          -1           0          -1           0          -1           0
          -1           0          -1           0          -1           0
          -1           0          -1           0          -1           0
          -1           0          -1           0          -1           0
          -1           0          -1           0          -1           0
          -1           0          -1           0          -1           0
          -1           0          -1           0          -1           0
          -1           0          -1           0          -1           0
          -1           0          -1           0          -1           0
          -1           0          -1           0          -1           0
          -1           0          -1           0          -1           0
          -1           0          -1           0          -1           0
          -1           0          -1           0          -1           0
          -1           0          -1           0          -1           0
          -1           0          -1           0          -1           0
          -1           0          -1           0          -1           0
          -1           0          -1           0          -1           0
          -1           0          -1           0          -1           0
          -1           0          -1           0          -1           0
          -1           0          -1           0          -1           0
          -1           0          -1           0          -1           0
          -1           0          -1           0          -1           0
          -1           0          -1           0          -1           0
          -1           0          -1           0          -1           0
          -1           0          -1           0          -1           0
          -1           0          -1           0          -1           0
          -1           0          -1           0          -1           0
          -1           0          -1           0          -1           0
           0          -1           0          -1           0          -1
           0          -1           0          -1           0          -1
           0          -1           0          -1           0          -1
           0          -1           0          -1           0          -1
           0          -1           0          -1           0          -1
           0          -1           0          -1           0          -1
           0          -1           0          -1           0          -1
           0          -1           0          -1           0          -1
           0          -1           0          -1           0          -1
           0          -1           0          -1           0          -1
           0          -1           0          -1           0          -1
           0          -1           0          -1           0          -1
           0          -1           0          -1           0          -1
           0          -1           0          -1           0          -1
           0          -1           0          -1           0          -1
           0          -1           0          -1           0          -1
           0          -1           0          -1           0          -1
           0          -1           0          -1           0          -1
           0          -1           0          -1           0          -1
           0          -1           0          -1           0          -1
           0          -1           0          -1           0          -1
           0          -1           0          -1           0          -1
           0          -1           0          -1           0          -1
           0          -1           0          -1           0          -1
           0          -1           0          -1           0          -1
           0          -1           0          -1           0          -1
           0          -1           0          -1           0          -1
           0          -1           0          -1           0          -1
           0          -1           0          -1           0          -1
           0          -1           0          -1           0          -1
           0          -1           0          -1           0          -1
           0          -1           0          -1           0          -1
           0          -1           0          -1           0          -1
           0          -1           0          -1           0          -1
           0          -1           0          -1           0          -1
           0          -1           0          -1           0          -1
           0          -1           0          -1           0          -1
           0          -1           0          -1           0          -1
           0          -1           0          -1           0          -1
           0          -1           0          -1           0          -1
           0          -1           0          -1           0          -1
           0          -1           0          -1           0          -1
           0          -1           0          -1           0          -1
           0          -1           0          -1           0          -1
           0          -1           0          -1           0          -1
           0          -1           0          -1           0          -1
           0          -1           0          -1           0          -1
           0          -1           0          -1           0          -1
           0          -1           0          -1           0          -1
           0          -1           0          -1           0          -1
           0          -1           0          -1           0          -1
           0          -1           0          -1           0          -1
           0          -1           0          -1           0          -1
           0          -1           0          -1           0          -1
           0          -1           0          -1           0          -1
           0          -1           0          -1           0          -1
           0          -1           0          -1           0          -1
           0          -1           0          -1           0          -1
           0          -1           0          -1           0          -1
           0          -1           0          -1           0          -1
           0          -1           0          -1           0          -1
           0          -1           0          -1           0          -1
           0          -1           0          -1           0          -1
           0          -1           0          -1           0          -1
           0          -1           0          -1           0          -1
           0          -1           0          -1           0          -1
           0          -1           0          -1           0          -1
           0          -1           0          -1           0          -1
           0          -1           0          -1           0          -1
           0          -1           0          -1           0          -1
           0          -1           0          -1           0          -1
           0          -1           0          -1           0          -1
           0          -1           0          -1           0          -1
           0          -1           0          -1           0          -1
           0          -1           0          -1           0          -1
           0          -1           0          -1           0          -1
           0          -1           0          -1           0          -1
           0          -1           0          -1           0          -1
           0          -1           0          -1           0          -1
           0          -1           0          -1           0          -1
           0          -1           0          -1           0          -1
           0          -1           0          -1           0          -1
           0          -1           0          -1           0          -1
           0          -1           0          -1           0          -1
           0          -1           0          -1           0          -1
           0          -1           0          -1           0          -1
           0          -1           0          -1           0          -1
           0          -1           0          -1           0          -1
           0          -1           0          -1           0          -1
           0          -1           0          -1           0          -1
           0          -1           0          -1           0          -1
           0          -1           0          -1           0          -1
           0          -1           0          -1           0          -1
           0          -1           0          -1           0          -1
           0          -1           0          -1           0          -1
           0          -1           0          -1           0          -1
           0          -1           0          -1           0          -1
           0          -1           0          -1           0          -1
           0          -1           0          -1           0          -1
           0          -1           0          -1           0          -1
           0          -1           0          -1           0          -1
           0          -1           0          -1           0          -1
           0          -1           0          -1           0          -1
           0          -1           0          -1           0          -1
           0          -1           0          -1           0          -1
           0          -1           0          -1           0          -1
           0          -1           0          -1           0          -1
           0          -1           0          -1           0          -1
           0          -1           0          -1           0          -1
           0          -1           0          -1           0          -1
           0          -1           0          -1           0          -1
           0          -1           0          -1           0          -1
           0          -1           0          -1           0          -1
           0          -1           0          -1           0          -1
           0          -1           0          -1           0          -1
           0          -1           0          -1           0          -1
           0          -1           0          -1           0          -1
           0          -1           0          -1           0          -1
           0          -1           0          -1           0          -1
           0          -1           0          -1           0          -1
           0          -1           0          -1           0          -1
           0          -1           0          -1           0          -1
           0          -1           0          -1           0          -1
           0          -1           0          -1           0          -1
           0          -1           0          -1           0          -1
           0          -1           0          -1           0          -1
           0          -1           0          -1           0          -1
           0          -1           0          -1           0          -1
           0          -1           0          -1           0          -1
           0          -1           0          -1           0          -1
           0          -1           0          -1           0          -1
           0          -1           0          -1           0          -1
           0          -1           0          -1           0          -1
           0          -1          -1           0          -1           0
          -1           0          -1           0          -1           0
          -1           0          -1           0          -1           0
          -1           0          -1           0          -1           0
          -1           0          -1           0          -1           0
          -1           0          -1           0          -1           0
          -1           0          -1           0          -1           0
          -1           0          -1           0          -1           0
          -1           0          -1           0          -1           0
          -1           0          -1           0          -1           0
          -1           0          -1           0          -1           0
          -1           0          -1           0          -1           0
          -1           0          -1           0          -1           0
          -1           0          -1           0          -1           0
          -1           0          -1           0          -1           0
          -1           0          -1           0          -1           0
          -1           0          -1           0          -1           0
          -1           0          -1           0          -1           0
          -1           0          -1           0          -1           0
          -1           0          -1           0          -1           0
          -1           0          -1           0          -1           0
          -1           0          -1           0          -1           0
          -1           0          -1           0          -1           0
          -1           0          -1           0          -1           0
          -1           0          -1           0          -1           0
          -1           0          -1           0          -1           0
          -1           0          -1           0          -1           0
          -1           0          -1           0          -1           0
          -1           0          -1           0          -1           0
          -1           0          -1           0          -1           0
          -1           0          -1           0          -1           0
          -1           0          -1           0          -1           0
          -1           0          -1           0          -1           0
          -1           0          -1           0          -1           0
          -1           0          -1           0          -1           0
          -1           0          -1           0          -1           0
          -1           0          -1           0          -1           0
          -1           0          -1           0          -1           0
          -1           0          -1           0          -1           0
          -1           0          -1           0          -1           0
          -1           0          -1           0          -1           0
          -1           0          -1           0          -1           0
          -1           0          -1           0          -1           0
          -1           0          -1           0          -1           0
          -1           0          -1           0          -1           0
          -1           0          -1           0          -1           0
          -1           0          -1           0          -1           0
          -1           0          -1           0          -1           0
          -1           0          -1           0          -1           0
          -1           0          -1           0          -1           0
          -1           0          -1           0          -1           0
          -1           0          -1           0          -1           0
          -1           0          -1           0          -1           0
          -1           0          -1           0          -1           0
          -1           0          -1           0          -1           0
          -1           0          -1           0          -1           0
          -1           0          -1           0          -1           0
          -1           0          -1           0          -1           0
          -1           0          -1           0          -1           0
          -1           0          -1           0          -1           0
          -1           0          -1           0          -1           0
          -1           0          -1           0          -1           0
          -1           0          -1           0          -1           0
          -1           0          -1           0          -1           0
          -1           0          -1           0          -1           0
          -1           0          -1           0          -1           0
          -1           0          -1           0          -1           0
          -1           0          -1           0          -1           0
          -1           0          -1           0          -1           0
          -1           0          -1           0          -1           0
          -1           0          -1           0          -1           0
          -1           0          -1           0          -1           0
          -1           0          -1           0          -1           0
          -1           0          -1           0          -1           0
          -1           0          -1           0          -1           0
          -1           0          -1           0          -1           0
          -1           0          -1           0          -1           0
          -1           0          -1           0          -1           0
          -1           0          -1           0          -1           0
          -1           0          -1           0          -1           0
          -1           0          -1           0          -1           0
          -1           0          -1           0          -1           0
          -1           0          -1           0          -1           0
          -1           0          -1           0          -1           0
          -1           0          -1           0          -1           0
          -1           0          -1           0          -1           0
          -1           0          -1           0          -1           0
          -1           0          -1           0          -1           0
          -1           0          -1           0          -1           0
          -1           0          -1           0          -1           0
          -1           0          -1           0          -1           0
          -1           0          -1           0          -1           0
          -1           0          -1           0          -1           0
          -1           0          -1           0          -1           0
          -1           0          -1           0          -1           0
          -1           0          -1           0          -1           0
          -1           0          -1           0          -1           0
          -1           0          -1           0          -1           0
          -1           0          -1           0          -1           0
          -1           0          -1           0          -1           0
          -1           0          -1           0          -1           0
          -1           0          -1           0          -1           0
          -1           0          -1           0          -1           0
          -1           0          -1           0          -1           0
          -1           0          -1           0          -1           0
          -1           0          -1           0          -1           0
          -1           0          -1           0          -1           0
          -1           0          -1           0          -1           0
          -1           0          -1           0          -1           0
          -1           0          -1           0          -1           0
          -1           0          -1           0          -1           0
          -1           0          -1           0          -1           0
          -1           0          -1           0          -1           0
          -1           0          -1           0          -1           0
          -1           0          -1           0          -1           0
          -1           0          -1           0          -1           0
          -1           0          -1           0          -1           0
          -1           0          -1           0          -1           0
          -1           0          -1           0          -1           0
          -1           0          -1           0          -1           0
          -1           0          -1           0          -1           0
          -1           0          -1           0          -1           0
          -1           0          -1           0          -1           0
          -1           0          -1           0          -1           0
          -1           0          -1           0          -1           0
          -1           0          -1           0          -1           0
          -1           0          -1           0          -1           0
          -1           0          -1           0          -1           0
          -1           0          -1           0          -1           0
          -1           0          -1           0          -1           0
          -1           0          -1           0          -1           0
          -1           0          -1           0          -1           0
          -1           0          -1           0          -1           0
          -1           0          -1           0          -1           0
          -1           0          -1           0          -1           0
          -1           0          -1           0          -1           0
          -1           0          -1           0          -1           0
          -1           0          -1           0          -1           0
          -1           0          -1           0          -1           0
          -1           0          -1           0          -1           0
          -1           0          -1           0          -1           0
          -1           0          -1           0          -1           0
          -1           0          -1           0          -1           0
          -1           0          -1           0          -1           0
          -1           0          -1           0          -1           0
          -1           0          -1           0          -1           0
          -1           0          -1           0          -1           0
          -1           0          -1           0          -1           0
          -1           0          -1           0          -1           0
          -1           0          -1           0          -1           0
          -1           0          -1           0          -1           0
          -1           0          -1           0          -1           0
          -1           0          -1           0          -1           0
          -1           0          -1           0          -1           0
          -1           0          -1           0          -1           0
          -1           0          -1           0          -1           0
          -1           0          -1           0          -1           0
          -1           0          -1           0          -1           0
          -1           0          -1           0          -1           0
          -1           0          -1           0          -1           0
          -1           0          -1           0          -1           0
          -1           0          -1           0          -1           0
          -1           0          -1           0          -1           0
          -1           0          -1           0          -1           0
          -1           0          -1           0          -1           0
          -1           0          -1           0          -1           0
          -1           0          -1           0          -1           0
          -1           0          -1           0          -1           0
          -1           0          -1           0          -1           0
          -1           0          -1           0          -1           0
          -1           0          -1           0          -1           0
          -1           0          -1           0          -1           0
          -1           0          -1           0          -1           0
          -1           0          -1           0          -1           0
          -1           0          -1           0          -1           0
          -1           0          -1           0          -1           0
          -1           0          -1           0          -1           0
          -1           0          -1           0          -1           0
          -1           0          -1           0          -1           0
          -1           0          -1           0          -1           0
          -1           0          -1           0          -1           0
          -1           0          -1           0          -1           0
          -1           0          -1           0          -1           0
          -1           0          -1           0          -1           0
          -1           0          -1           0          -1           0
          -1           0          -1           0          -1           0
          -1           0          -1           0          -1           0
          -1           0          -1           0          -1           0
          -1           0          -1           0          -1           0
          -1           0          -1           0          -1           0
          -1           0          -1           0          -1           0
          -1           0          -1           0          -1           0
          -1           0          -1           0          -1           0
          -1           0          -1           0          -1           0
          -1           0          -1           0          -1           0
          -1           0          -1           0          -1           0
          -1           0          -1           0          -1           0
          -1           0          -1           0          -1           0
          -1           0          -1           0          -1           0
          -1           0          -1           0          -1           0
          -1           0           0          -1           0          -1
           0          -1           0          -1           0          -1
           0          -1           0          -1           0          -1
           0          -1           0          -1           0          -1
           0          -1           0          -1           0          -1
           0          -1           0          -1           0          -1
           0          -1           0          -1           0          -1
           0          -1           0          -1           0          -1
           0          -1           0          -1           0          -1
           0          -1           0          -1           0          -1
           0          -1           0          -1           0          -1
           0          -1           0          -1           0          -1
           0          -1           0          -1           0          -1
           0          -1           0          -1           0          -1
           0          -1           0          -1           0          -1
           0          -1           0          -1           0          -1
           0          -1           0          -1           0          -1
           0          -1           0          -1           0          -1
           0          -1           0          -1           0          -1
           0          -1           0          -1           0          -1
           0          -1           0          -1           0          -1
           0          -1           0          -1           0          -1
           0          -1           0          -1           0          -1
           0          -1           0          -1           0          -1
           0          -1           0          -1           0          -1
           0          -1           0          -1           0          -1
           0          -1           0          -1           0          -1
           0          -1           0          -1           0          -1
           0          -1           0          -1           0          -1
           0          -1           0          -1           0          -1
           0          -1           0          -1           0          -1
           0          -1           0          -1           0          -1
           0          -1           0          -1           0          -1
           0          -1           0          -1           0          -1
           0          -1           0          -1           0          -1
           0          -1           0          -1           0          -1
           0          -1           0          -1           0          -1
           0          -1           0          -1           0          -1
           0          -1           0          -1           0          -1
           0          -1           0          -1           0          -1
           0          -1           0          -1           0          -1
           0          -1           0          -1           0          -1
           0          -1           0          -1           0          -1
           0          -1           0          -1           0          -1
           0          -1           0          -1           0          -1
           0          -1           0          -1           0          -1
           0          -1           0          -1           0          -1
           0          -1           0          -1           0          -1
           0          -1           0          -1           0          -1
           0          -1           0          -1           0          -1
           0          -1           0          -1           0          -1
           0          -1           0          -1           0          -1
           0          -1           0          -1           0          -1
           0          -1           0          -1           0          -1
           0          -1           0          -1           0          -1
           0          -1           0          -1           0          -1
           0          -1           0          -1           0          -1
           0          -1           0          -1           0          -1
           0          -1           0          -1           0          -1
           0          -1           0          -1           0          -1
           0          -1           0          -1           0          -1
           0          -1           0          -1           0          -1
           0          -1           0          -1           0          -1
           0          -1           0          -1           0          -1
           0          -1           0          -1           0          -1
           0          -1           0          -1           0          -1
           0          -1           0          -1           0          -1
           0          -1           0          -1           0          -1
           0          -1           0          -1           0          -1
           0          -1           0          -1           0          -1
           0          -1           0          -1           0          -1
           0          -1           0          -1           0          -1
           0          -1           0          -1           0          -1
           0          -1           0          -1           0          -1
           0          -1           0          -1           0          -1
           0          -1           0          -1           0          -1
           0          -1           0          -1           0          -1
           0          -1           0          -1           0          -1
           0          -1           0          -1           0          -1
           0          -1           0          -1           0          -1
           0          -1           0          -1           0          -1
           0          -1           0          -1           0          -1
           0          -1           0          -1           0          -1
           0          -1           0          -1           0          -1
           0          -1           0          -1           0          -1
           0          -1           0          -1           0          -1
           0          -1           0          -1           0          -1
           0          -1           0          -1           0          -1
           0          -1           0          -1           0          -1
           0          -1           0          -1           0          -1
           0          -1           0          -1           0          -1
           0          -1           0          -1           0          -1
           0          -1           0          -1           0          -1
           0          -1           0          -1           0          -1
           0          -1           0          -1           0          -1
           0          -1           0          -1           0          -1
           0          -1           0          -1           0          -1
           0          -1           0          -1           0          -1
           0          -1           0          -1           0          -1
           0          -1           0          -1           0          -1
           0          -1           0          -1           0          -1
           0          -1           0          -1           0          -1
           0          -1           0          -1           0          -1
           0          -1           0          -1           0          -1
           0          -1           0          -1           0          -1
           0          -1           0          -1           0          -1
           0          -1           0          -1           0          -1
           0          -1           0          -1           0          -1
           0          -1           0          -1           0          -1
           0          -1           0          -1           0          -1
           0          -1           0          -1           0          -1
           0          -1           0          -1           0          -1
           0          -1           0          -1           0          -1
           0          -1           0          -1           0          -1
           0          -1           0          -1           0          -1
           0          -1           0          -1           0          -1
           0          -1           0          -1           0          -1
           0          -1           0          -1           0          -1
           0          -1           0          -1           0          -1
           0          -1           0          -1           0          -1
           0          -1           0          -1           0          -1
           0          -1           0          -1           0          -1
           0          -1           0          -1           0          -1
           0          -1           0          -1           0          -1
           0          -1           0          -1           0          -1
           0          -1           0          -1           0          -1
           0          -1           0          -1           0          -1
           0          -1           0          -1           0          -1
           0          -1           0          -1           0          -1
           0          -1           0          -1           0          -1
           0          -1           0          -1           0          -1
           0          -1           0          -1           0          -1
           0          -1           0          -1           0          -1
           0          -1           0          -1           0          -1
           0          -1           0          -1           0          -1
           0          -1           0          -1           0          -1
           0          -1           0          -1           0          -1
           0          -1           0          -1           0          -1
           0          -1           0          -1           0          -1
           0          -1           0          -1           0          -1
           0          -1           0          -1           0          -1
           0          -1           0          -1           0          -1
           0          -1           0          -1           0          -1
           0          -1           0          -1           0          -1
           0          -1           0          -1           0          -1
           0          -1           0          -1           0          -1
           0          -1           0          -1           0          -1
           0          -1           0          -1           0          -1
           0          -1           0          -1           0          -1
           0          -1           0          -1           0          -1
           0          -1           0          -1           0          -1
           0          -1           0          -1           0          -1
           0          -1           0          -1           0          -1
           0          -1           0          -1           0          -1
           0          -1           0          -1           0          -1
           0          -1           0          -1           0          -1
           0          -1           0          -1           0          -1
           0          -1           0          -1           0          -1
           0          -1           0          -1           0          -1
           0          -1           0          -1           0          -1
           0          -1           0          -1           0          -1
           0          -1           0          -1           0          -1
           0          -1           0          -1           0          -1
           0          -1           0          -1           0          -1
           0          -1           0          -1           0          -1
           0          -1           0          -1           0          -1
           0          -1           0          -1           0          -1
           0          -1           0          -1           0          -1
           0          -1           0          -1           0          -1
           0          -1           0          -1           0          -1
           0          -1           0          -1           0          -1
           0          -1           0          -1           0          -1
           0          -1           0          -1           0          -1
           0          -1           0          -1           0          -1
           0          -1           0          -1           0          -1
           0          -1           0          -1           0          -1
           0          -1           0          -1           0          -1
           0          -1           0          -1           0          -1
           0          -1           0          -1           0          -1
           0          -1           0          -1           0          -1
           0          -1           0          -1           0          -1
           0          -1           0          -1           0          -1
           0          -1           0          -1           0          -1
           0          -1           0          -1           0          -1
           0          -1           0          -1           0          -1
           0          -1           0          -1           0          -1
           0          -1           0          -1           0          -1
           0          -1           0          -1           0          -1
           0          -1           0          -1           0          -1
           0          -1           0          -1           0          -1
           0          -1           0          -1           0          -1
           0          -1           0          -1           0          -1
           0          -1           0          -1           0          -1
           0          -1           0          -1           0          -1
           0          -1           0          -1           0          -1
           0          -1           0          -1           0          -1
           0          -1           0          -1           0          -1
           0          -1           0          -1           0          -1
           0          -1           0          -1           0          -1
           0          -1           0          -1           0          -1
           0          -1           0          -1           0          -1
           0          -1           0          -1           0          -1
           0          -1           0          -1           0          -1
           0          -1           0          -1           0          -1
           0          -1           0          -1           0          -1
           0          -1           0          -1           0          -1
           0          -1           0          -1           0          -1
           0          -1           0          -1           0          -1
           0          -1           0          -1           0          -1
           0          -1           0          -1           0          -1
           0          -1           0          -1           0          -1
           0          -1           0          -1           0          -1
           0          -1           0          -1           0          -1
           0          -1           0          -1           0          -1
           0          -1           0          -1           0          -1
           0          -1           0          -1           0          -1
           0          -1           0          -1           0          -1
           0          -1           0          -1           0          -1
           0          -1           0          -1           0          -1
           0          -1           0          -1           0          -1
           0          -1           0          -1           0          -1
           0          -1           0          -1           0          -1
           0          -1           0          -1           0          -1
           0          -1           0          -1           0          -1
           0          -1           0          -1           0          -1
           0          -1           0          -1           0          -1
           0          -1           0          -1           0          -1
           0          -1           0          -1           0          -1
           0          -1           0          -1           0          -1
           0          -1           0          -1           0          -1
           0          -1           0          -1           0          -1
           0          -1           0          -1           0          -1
           0          -1           0          -1           0          -1
           0          -1           0          -1           0          -1
           0          -1           0          -1           0          -1
           0          -1           0          -1           0          -1
           0          -1           0          -1           0          -1
           0          -1           0          -1           0          -1
           0          -1           0          -1           0          -1
           0          -1           0          -1           0          -1
           0          -1           0          -1           0          -1
           0          -1           0          -1           0          -1
           0          -1           0          -1           0          -1
           0          -1           0          -1           0          -1
           0          -1           0          -1           0          -1
           0          -1           0          -1           0          -1
           0          -1           0          -1           0          -1
           0          -1           0          -1           0          -1
           0          -1           0          -1           0          -1
           0          -1           0          -1           0          -1
           0          -1           0          -1           0          -1
           0          -1           0          -1           0          -1
           0          -1           0          -1           0          -1
           0          -1           0          -1           0          -1
           0          -1           0          -1           0          -1
           0          -1           0          -1           0          -1
           0          -1           0          -1           0          -1
           0          -1           0          -1           0          -1
           0          -1           0          -1           0          -1
           0          -1           0          -1           0          -1
           0          -1           0          -1           0          -1
           0          -1           0          -1           0          -1
           0          -1           0          -1           0          -1
           0          -1           0          -1           0          -1
           0          -1           0          -1           0          -1
           0          -1           0          -1           0          -1
           0          -1           0          -1           0          -1
          -1           0          -1           0          -1           0
          -1           0          -1           0          -1           0
          -1           0          -1           0          -1           0
          -1           0          -1           0          -1           0
          -1           0          -1           0          -1           0
          -1           0          -1           0          -1           0
          -1           0          -1           0          -1           0
          -1           0          -1           0          -1           0
          -1           0          -1           0          -1           0
          -1           0          -1           0          -1           0
          -1           0          -1           0          -1           0
          -1           0          -1           0          -1           0
          -1           0          -1           0          -1           0
          -1           0          -1           0          -1           0
          -1           0          -1           0          -1           0
          -1           0          -1           0          -1           0
          -1           0          -1           0          -1           0
          -1           0          -1           0          -1           0
          -1           0          -1           0          -1           0
          -1           0          -1           0          -1           0
          -1           0          -1           0          -1           0
          -1           0          -1           0          -1           0
          -1           0          -1           0          -1           0
          -1           0          -1           0          -1           0
          -1           0          -1           0          -1           0
          -1           0          -1           0          -1           0
          -1           0          -1           0          -1           0
          -1           0          -1           0          -1           0
          -1           0          -1           0          -1           0
          -1           0          -1           0          -1           0
          -1           0          -1           0          -1           0
          -1           0          -1           0          -1           0
          -1           0          -1           0          -1           0
          -1           0          -1           0          -1           0
          -1           0          -1           0          -1           0
          -1           0          -1           0          -1           0
          -1           0          -1           0          -1           0
          -1           0          -1           0          -1           0
          -1           0          -1           0          -1           0
          -1           0          -1           0          -1           0
          -1           0          -1           0          -1           0
          -1           0          -1           0          -1           0
          -1           0          -1           0          -1           0
          -1           0          -1           0          -1           0
          -1           0          -1           0          -1           0
          -1           0          -1           0          -1           0
          -1           0          -1           0          -1           0
          -1           0          -1           0          -1           0
          -1           0          -1           0          -1           0
          -1           0          -1           0          -1           0
          -1           0          -1           0          -1           0
          -1           0          -1           0          -1           0
          -1           0          -1           0          -1           0
          -1           0          -1           0          -1           0
          -1           0          -1           0          -1           0
          -1           0          -1           0          -1           0
          -1           0          -1           0          -1           0
          -1           0          -1           0          -1           0
          -1           0          -1           0          -1           0
          -1           0          -1           0          -1           0
          -1           0          -1           0          -1           0
          -1           0          -1           0          -1           0
          -1           0          -1           0          -1           0
          -1           0          -1           0          -1           0
          -1           0          -1           0          -1           0
          -1           0          -1           0          -1           0
          -1           0          -1           0           0          -1
           0          -1           0          -1           0          -1
           0          -1           0          -1           0          -1
           0          -1           0          -1           0          -1
           0          -1           0          -1           0          -1
           0          -1           0          -1           0          -1
           0          -1           0          -1           0          -1
           0          -1           0          -1           0          -1
           0          -1           0          -1           0          -1
           0          -1           0          -1           0          -1
           0          -1           0          -1           0          -1
           0          -1           0          -1           0          -1
           0          -1           0          -1           0          -1
           0          -1           0          -1           0          -1
           0          -1           0          -1           0          -1
           0          -1           0          -1           0          -1
           0          -1           0          -1           0          -1
           0          -1           0          -1           0          -1
           0          -1           0          -1           0          -1
           0          -1           0          -1           0          -1
           0          -1           0          -1           0          -1
           0          -1           0          -1           0          -1
           0          -1           0          -1           0          -1
           0          -1           0          -1           0          -1
           0          -1           0          -1           0          -1
           0          -1           0          -1           0          -1
           0          -1           0          -1           0          -1
           0          -1           0          -1           0          -1
           0          -1           0          -1           0          -1
           0          -1           0          -1           0          -1
           0          -1           0          -1           0          -1
           0          -1           0          -1           0          -1
           0          -1           0          -1           0          -1
           0          -1           0          -1           0          -1
           0          -1           0          -1           0          -1
           0          -1           0          -1           0          -1
           0          -1           0          -1           0          -1
           0          -1           0          -1           0          -1
           0          -1           0          -1           0          -1
           0          -1           0          -1           0          -1
           0          -1           0          -1           0          -1
           0          -1           0          -1           0          -1
           0          -1           0          -1           0          -1
           0          -1           0          -1           0          -1
           0          -1           0          -1           0          -1
           0          -1           0          -1           0          -1
           0          -1           0          -1           0          -1
           0          -1           0          -1           0          -1
           0          -1           0          -1           0          -1
           0          -1           0          -1           0          -1
           0          -1           0          -1           0          -1
           0          -1           0          -1           0          -1
           0          -1           0          -1           0          -1
           0          -1           0          -1           0          -1
           0          -1           0          -1           0          -1
           0          -1           0          -1           0          -1
           0          -1           0          -1           0          -1
           0          -1           0          -1           0          -1
           0          -1           0          -1           0          -1
           0          -1           0          -1           0          -1
           0          -1           0          -1           0          -1
           0          -1           0          -1           0          -1
           0          -1           0          -1           0          -1
           0          -1           0          -1           0          -1
           0          -1           0          -1           0          -1
           0          -1           0          -1           0          -1
           0          -1           0          -1           0          -1
           0          -1          -1           0          -1           0
          -1           0          -1           0          -1           0
          -1           0          -1           0          -1           0
          -1           0          -1           0          -1           0
          -1           0          -1           0          -1           0
          -1           0          -1           0          -1           0
          -1           0          -1           0          -1           0
          -1           0          -1           0          -1           0
          -1           0          -1           0          -1           0
          -1           0          -1           0          -1           0
          -1           0          -1           0          -1           0
          -1           0          -1           0          -1           0
          -1           0          -1           0          -1           0
          -1           0          -1           0          -1           0
          -1           0          -1           0          -1           0
          -1           0          -1           0          -1           0
          -1           0          -1           0          -1           0
          -1           0          -1           0          -1           0
          -1           0          -1           0          -1           0
          -1           0          -1           0          -1           0
          -1           0          -1           0          -1           0
          -1           0          -1           0          -1           0
          -1           0          -1           0          -1           0
          -1           0          -1           0          -1           0
          -1           0          -1           0          -1           0
          -1           0          -1           0          -1           0
          -1           0          -1           0          -1           0
          -1           0          -1           0          -1           0
          -1           0          -1           0          -1           0
          -1           0          -1           0          -1           0
          -1           0          -1           0          -1           0
          -1           0          -1           0          -1           0
          -1           0          -1           0          -1           0
          -1           0          -1           0          -1           0
          -1           0          -1           0          -1           0
          -1           0          -1           0          -1           0
          -1           0          -1           0          -1           0
          -1           0          -1           0          -1           0
          -1           0          -1           0          -1           0
          -1           0          -1           0          -1           0
          -1           0          -1           0          -1           0
          -1           0          -1           0          -1           0
          -1           0          -1           0          -1           0
          -1           0          -1           0          -1           0
          -1           0          -1           0          -1           0
          -1           0          -1           0          -1           0
          -1           0          -1           0          -1           0
          -1           0          -1           0          -1           0
          -1           0          -1           0          -1           0
          -1           0          -1           0          -1           0
          -1           0          -1           0          -1           0
          -1           0          -1           0          -1           0
          -1           0          -1           0          -1           0
          -1           0          -1           0          -1           0
          -1           0          -1           0          -1           0
          -1           0          -1           0          -1           0
          -1           0          -1           0          -1           0
          -1           0          -1           0          -1           0
          -1           0          -1           0          -1           0
          -1           0          -1           0          -1           0
          -1           0          -1           0          -1           0
          -1           0          -1           0          -1           0
          -1           0          -1           0          -1           0
          -1           0          -1           0          -1           0
          -1           0          -1           0          -1           0
          -1           0          -1           0          -1           0
          -1           0          -1           0          -1           0
          -1           0          -1           0          -1           0
          -1           0          -1           0          -1           0
          -1           0          -1           0          -1           0
          -1           0          -1           0          -1           0
          -1           0          -1           0          -1           0
          -1           0          -1           0          -1           0
          -1           0          -1           0          -1           0
          -1           0          -1           0          -1           0
          -1           0          -1           0          -1           0
          -1           0          -1           0          -1           0
          -1           0          -1           0          -1           0
          -1           0          -1           0          -1           0
          -1           0          -1           0          -1           0
          -1           0          -1           0          -1           0
          -1           0          -1           0          -1           0
          -1           0          -1           0          -1           0
          -1           0          -1           0          -1           0
          -1           0          -1           0          -1           0
          -1           0          -1           0          -1           0
          -1           0          -1           0          -1           0
          -1           0          -1           0          -1           0
          -1           0          -1           0          -1           0
          -1           0          -1           0          -1           0
          -1           0          -1           0          -1           0
          -1           0          -1           0          -1           0
          -1           0          -1           0          -1           0
          -1           0          -1           0          -1           0
          -1           0          -1           0          -1           0
          -1           0          -1           0          -1           0
          -1           0          -1           0          -1           0
          -1           0          -1           0          -1           0
          -1           0          -1           0          -1           0
          -1           0          -1           0          -1           0
          -1           0          -1           0          -1           0
          -1           0          -1           0          -1           0
          -1           0          -1           0          -1           0
          -1           0          -1           0          -1           0
          -1           0          -1           0          -1           0
          -1           0          -1           0          -1           0
          -1           0          -1           0          -1           0
          -1           0          -1           0          -1           0
          -1           0          -1           0          -1           0
          -1           0          -1           0          -1           0
          -1           0          -1           0          -1           0
          -1           0          -1           0          -1           0
          -1           0          -1           0          -1           0
          -1           0          -1           0          -1           0
          -1           0          -1           0          -1           0
          -1           0          -1           0          -1           0
          -1           0          -1           0          -1           0
          -1           0          -1           0          -1           0
          -1           0          -1           0          -1           0
          -1           0          -1           0          -1           0
          -1           0          -1           0          -1           0
          -1           0          -1           0          -1           0
          -1           0          -1           0          -1           0
          -1           0          -1           0          -1           0
          -1           0          -1           0          -1           0
          -1           0          -1           0          -1           0
          -1           0          -1           0          -1           0
          -1           0          -1           0          -1           0
          -1           0          -1           0          -1           0
          -1           0          -1           0          -1           0
          -1           0          -1           0          -1           0
          -1           0          -1           0          -1           0
          -1           0          -1           0          -1           0
          -1           0          -1           0          -1           0
          -1           0          -1           0          -1           0
          -1           0          -1           0          -1           0
          -1           0          -1           0          -1           0
          -1           0          -1           0          -1           0
          -1           0          -1           0          -1           0
          -1           0          -1           0          -1           0
          -1           0          -1           0          -1           0
          -1           0          -1           0          -1           0
          -1           0          -1           0          -1           0
          -1           0          -1           0          -1           0
          -1           0          -1           0          -1           0
          -1           0          -1           0          -1           0
          -1           0          -1           0          -1           0
          -1           0          -1           0          -1           0
          -1           0          -1           0          -1           0
          -1           0          -1           0          -1           0
          -1           0          -1           0          -1           0
          -1           0          -1           0          -1           0
          -1           0          -1           0          -1           0
          -1           0          -1           0          -1           0
          -1           0          -1           0          -1           0
          -1           0          -1           0          -1           0
          -1           0          -1           0          -1           0
          -1           0          -1           0          -1           0
          -1           0          -1           0          -1           0
          -1           0          -1           0          -1           0
          -1           0          -1           0          -1           0
          -1           0          -1           0          -1           0
          -1           0          -1           0          -1           0
          -1           0          -1           0          -1           0
          -1           0          -1           0          -1           0
          -1           0          -1           0          -1           0
          -1           0          -1           0          -1           0
          -1           0          -1           0          -1           0
          -1           0          -1           0          -1           0
          -1           0          -1           0          -1           0
          -1           0          -1           0          -1           0
          -1           0          -1           0          -1           0
          -1           0          -1           0          -1           0
          -1           0          -1           0          -1           0
          -1           0          -1           0          -1           0
          -1           0          -1           0          -1           0
          -1           0          -1           0          -1           0
          -1           0          -1           0          -1           0
          -1           0          -1           0          -1           0
          -1           0          -1           0          -1           0
          -1           0          -1           0          -1           0
          -1           0          -1           0          -1           0
          -1           0          -1           0          -1           0
          -1           0          -1           0          -1           0
          -1           0          -1           0          -1           0
          -1           0          -1           0          -1           0
          -1           0          -1           0          -1           0
          -1           0          -1           0          -1           0
          -1           0          -1           0          -1           0
          -1           0          -1           0          -1           0
          -1           0          -1           0          -1           0
          -1           0          -1           0          -1           0
          -1           0          -1           0          -1           0
          -1           0          -1           0          -1           0
          -1           0          -1           0          -1           0
          -1           0          -1           0          -1           0
          -1           0          -1           0          -1           0
          -1           0          -1           0          -1           0
          -1           0          -1           0          -1           0
          -1           0          -1           0          -1           0
          -1           0           0          -1           0          -1
           0          -1           0          -1           0          -1
           0          -1           0          -1           0          -1
           0          -1           0          -1           0          -1
           0          -1           0          -1           0          -1
           0          -1           0          -1           0          -1
           0          -1           0          -1           0          -1
           0          -1           0          -1           0          -1
           0          -1           0          -1           0          -1
           0          -1           0          -1           0          -1
           0          -1           0          -1           0          -1
           0          -1           0          -1           0          -1
           0          -1           0          -1           0          -1
           0          -1           0          -1           0          -1
           0          -1           0          -1           0          -1
           0          -1           0          -1           0          -1
           0          -1           0          -1           0          -1
           0          -1           0          -1           0          -1
           0          -1           0          -1           0          -1
           0          -1           0          -1           0          -1
           0          -1           0          -1           0          -1
           0          -1           0          -1           0          -1
           0          -1           0          -1           0          -1
           0          -1           0          -1           0          -1
           0          -1           0          -1           0          -1
           0          -1           0          -1           0          -1
           0          -1           0          -1           0          -1
           0          -1           0          -1           0          -1
           0          -1           0          -1           0          -1
           0          -1           0          -1           0          -1
           0          -1           0          -1           0          -1
           0          -1           0          -1           0          -1
           0          -1           0          -1           0          -1
           0          -1           0          -1           0          -1
           0          -1           0          -1           0          -1
           0          -1           0          -1           0          -1
           0          -1           0          -1           0          -1
           0          -1           0          -1           0          -1
           0          -1           0          -1           0          -1
           0          -1           0          -1           0          -1
           0          -1           0          -1           0          -1
           0          -1           0          -1           0          -1
           0          -1           0          -1           0          -1
           0          -1           0          -1           0          -1
           0          -1           0          -1           0          -1
           0          -1           0          -1           0          -1
           0          -1           0          -1           0          -1
           0          -1           0          -1           0          -1
           0          -1           0          -1           0          -1
           0          -1           0          -1           0          -1
           0          -1           0          -1           0          -1
           0          -1           0          -1           0          -1
           0          -1           0          -1           0          -1
           0          -1           0          -1           0          -1
           0          -1           0          -1           0          -1
           0          -1           0          -1           0          -1
           0          -1           0          -1           0          -1
           0          -1           0          -1           0          -1
           0          -1           0          -1           0          -1
           0          -1           0          -1           0          -1
           0          -1           0          -1           0          -1
           0          -1           0          -1           0          -1
           0          -1           0          -1           0          -1
           0          -1           0          -1           0          -1
           0          -1           0          -1           0          -1
           0          -1           0          -1           0          -1
           0          -1           0          -1           0          -1
           0          -1           0          -1           0          -1
           0          -1           0          -1           0          -1
           0          -1           0          -1           0          -1
           0          -1           0          -1           0          -1
           0          -1           0          -1           0          -1
           0          -1           0          -1           0          -1
           0          -1           0          -1           0          -1
           0          -1           0          -1           0          -1
           0          -1           0          -1           0          -1
           0          -1           0          -1           0          -1
           0          -1           0          -1           0          -1
           0          -1           0          -1           0          -1
           0          -1           0          -1           0          -1
           0          -1           0          -1           0          -1
           0          -1           0          -1           0          -1
           0          -1           0          -1           0          -1
           0          -1           0          -1           0          -1
           0          -1           0          -1           0          -1
           0          -1           0          -1           0          -1
           0          -1           0          -1           0          -1
           0          -1           0          -1           0          -1
           0          -1           0          -1           0          -1
           0          -1           0          -1           0          -1
           0          -1           0          -1           0          -1
           0          -1           0          -1           0          -1
           0          -1           0          -1           0          -1
           0          -1           0          -1           0          -1
           0          -1           0          -1           0          -1
           0          -1           0          -1           0          -1
           0          -1           0          -1           0          -1
           0          -1           0          -1           0          -1
           0          -1           0          -1           0          -1
           0          -1           0          -1           0          -1
           0          -1           0          -1           0          -1
           0          -1           0          -1           0          -1
           0          -1           0          -1           0          -1
           0          -1           0          -1           0          -1
           0          -1           0          -1           0          -1
           0          -1           0          -1           0          -1
           0          -1           0          -1           0          -1
           0          -1           0          -1           0          -1
           0          -1           0          -1           0          -1
           0          -1           0          -1           0          -1
           0          -1           0          -1           0          -1
           0          -1           0          -1           0          -1
           0          -1           0          -1           0          -1
           0          -1           0          -1           0          -1
           0          -1           0          -1           0          -1
           0          -1           0          -1           0          -1
           0          -1           0          -1           0          -1
           0          -1           0          -1           0          -1
           0          -1           0          -1           0          -1
           0          -1           0          -1           0          -1
           0          -1           0          -1           0          -1
           0          -1           0          -1           0          -1
           0          -1           0          -1           0          -1
           0          -1           0          -1           0          -1
           0          -1           0          -1           0          -1
           0          -1           0          -1           0          -1
           0          -1           0          -1           0          -1
           0          -1           0          -1           0          -1
           0          -1           0          -1           0          -1
           0          -1           0          -1           0          -1
           0          -1           0          -1           0          -1
           0          -1           0          -1           0          -1
           0          -1           0          -1           0          -1
           0          -1           0          -1           0          -1
           0          -1           0          -1           0          -1
           0          -1           0          -1           0          -1
           0          -1           0          -1           0          -1
           0          -1           0          -1           0          -1
           0          -1           0          -1           0          -1
           0          -1           0          -1           0          -1
           0          -1           0          -1           0          -1
           0          -1           0          -1           0          -1
           0          -1           0          -1           0          -1
           0          -1           0          -1           0          -1
           0          -1           0          -1           0          -1
           0          -1           0          -1           0          -1
           0          -1           0          -1           0          -1
           0          -1           0          -1           0          -1
           0          -1           0          -1           0          -1
           0          -1           0          -1           0          -1
           0          -1           0          -1           0          -1
           0          -1           0          -1           0          -1
           0          -1           0          -1           0          -1
           0          -1           0          -1           0          -1
           0          -1           0          -1           0          -1
           0          -1           0          -1           0          -1
           0          -1           0          -1           0          -1
           0          -1           0          -1           0          -1
           0          -1           0          -1           0          -1
           0          -1           0          -1           0          -1
           0          -1           0          -1           0          -1
           0          -1           0          -1           0          -1
           0          -1           0          -1           0          -1
           0          -1           0          -1           0          -1
           0          -1           0          -1           0          -1
           0          -1           0          -1           0          -1
           0          -1           0          -1           0          -1
           0          -1           0          -1           0          -1
           0          -1           0          -1           0          -1
           0          -1           0          -1           0          -1
           0          -1           0          -1           0          -1
           0          -1           0          -1           0          -1
           0          -1           0          -1           0          -1
           0          -1           0          -1           0          -1
           0          -1           0          -1           0          -1
           0          -1           0          -1           0          -1
           0          -1           0          -1           0          -1
           0          -1           0          -1           0          -1
           0          -1           0          -1           0          -1
           0          -1           0          -1           0          -1
           0          -1           0          -1           0          -1
           0          -1           0          -1           0          -1
           0          -1           0          -1           0          -1
           0          -1           0          -1           0          -1
           0          -1           0          -1           0          -1
           0          -1           0          -1           0          -1
           0          -1           0          -1           0          -1
           0          -1           0          -1           0          -1
           0          -1           0          -1           0          -1
           0          -1           0          -1           0          -1
           0          -1           0          -1           0          -1
           0          -1           0          -1           0          -1
           0          -1           0          -1           0          -1
           0          -1           0          -1           0          -1
           0          -1           0          -1           0          -1
           0          -1           0          -1           0          -1
           0          -1           0          -1           0          -1
           0          -1           0          -1           0          -1
           0          -1           0          -1           0          -1
           0          -1           0          -1           0          -1
           0          -1          -1           0          -1           0
          -1           0          -1           0          -1           0
          -1           0          -1           0          -1           0
          -1           0          -1           0          -1           0
          -1           0          -1           0          -1           0
          -1           0          -1           0          -1           0
          -1           0          -1           0          -1           0
          -1           0          -1           0          -1           0
          -1           0          -1           0          -1           0
          -1           0          -1           0          -1           0
          -1           0          -1           0          -1           0
          -1           0          -1           0          -1           0
          -1           0          -1           0          -1           0
          -1           0          -1           0          -1           0
          -1           0          -1           0          -1           0
          -1           0          -1           0          -1           0
          -1           0          -1           0          -1           0
          -1           0          -1           0          -1           0
          -1           0          -1           0          -1           0
          -1           0          -1           0          -1           0
          -1           0          -1           0          -1           0
          -1           0          -1           0          -1           0
          -1           0          -1           0          -1           0
          -1           0          -1           0          -1           0
          -1           0          -1           0          -1           0
          -1           0          -1           0          -1           0
          -1           0          -1           0          -1           0
          -1           0          -1           0          -1           0
          -1           0          -1           0          -1           0
          -1           0          -1           0          -1           0
          -1           0          -1           0          -1           0
          -1           0          -1           0          -1           0
          -1           0          -1           0          -1           0
          -1           0          -1           0          -1           0
          -1           0          -1           0          -1           0
          -1           0          -1           0          -1           0
          -1           0          -1           0          -1           0
          -1           0          -1           0          -1           0
          -1           0          -1           0          -1           0
          -1           0          -1           0          -1           0
          -1           0          -1           0          -1           0
          -1           0          -1           0          -1           0
          -1           0          -1           0          -1           0
          -1           0          -1           0          -1           0
          -1           0          -1           0          -1           0
          -1           0          -1           0          -1           0
          -1           0          -1           0          -1           0
          -1           0          -1           0          -1           0
          -1           0          -1           0          -1           0
          -1           0          -1           0          -1           0
          -1           0          -1           0          -1           0
          -1           0          -1           0          -1           0
          -1           0          -1           0          -1           0
          -1           0          -1           0          -1           0
          -1           0          -1           0          -1           0
          -1           0          -1           0          -1           0
          -1           0          -1           0          -1           0
          -1           0          -1           0          -1           0
          -1           0          -1           0          -1           0
          -1           0          -1           0          -1           0
          -1           0          -1           0          -1           0
          -1           0          -1           0          -1           0
          -1           0          -1           0          -1           0
          -1           0          -1           0          -1           0
          -1           0          -1           0          -1           0
          -1           0          -1           0          -1           0
          -1           0          -1           0          -1           0
           0          -1           0          -1           0          -1
           0          -1           0          -1           0          -1
           0          -1           0          -1           0          -1
           0          -1           0          -1           0          -1
           0          -1           0          -1           0          -1
           0          -1           0          -1           0          -1
           0          -1           0          -1           0          -1
           0          -1           0          -1           0          -1
           0          -1           0          -1           0          -1
           0          -1           0          -1           0          -1
           0          -1           0          -1           0          -1
           0          -1           0          -1           0          -1
           0          -1           0          -1           0          -1
           0          -1           0          -1           0          -1
           0          -1           0          -1           0          -1
           0          -1           0          -1           0          -1
           0          -1           0          -1           0          -1
           0          -1           0          -1           0          -1
           0          -1           0          -1           0          -1
           0          -1           0          -1           0          -1
           0          -1           0          -1           0          -1
           0          -1           0          -1           0          -1
           0          -1           0          -1           0          -1
           0          -1           0          -1           0          -1
           0          -1           0          -1           0          -1
           0          -1           0          -1           0          -1
           0          -1           0          -1           0          -1
           0          -1           0          -1           0          -1
           0          -1           0          -1           0          -1
           0          -1           0          -1           0          -1
           0          -1           0          -1           0          -1
           0          -1           0          -1           0          -1
           0          -1           0          -1           0          -1
           0          -1           0          -1           0          -1
           0          -1           0          -1           0          -1
           0          -1           0          -1           0          -1
           0          -1           0          -1           0          -1
           0          -1           0          -1           0          -1
           0          -1           0          -1           0          -1
           0          -1           0          -1           0          -1
           0          -1           0          -1           0          -1
           0          -1           0          -1           0          -1
           0          -1           0          -1           0          -1
           0          -1           0          -1           0          -1
           0          -1           0          -1           0          -1
           0          -1           0          -1           0          -1
           0          -1           0          -1           0          -1
           0          -1           0          -1           0          -1
           0          -1           0          -1           0          -1
           0          -1           0          -1           0          -1
           0          -1           0          -1           0          -1
           0          -1           0          -1           0          -1
           0          -1           0          -1           0          -1
           0          -1           0          -1           0          -1
           0          -1           0          -1           0          -1
           0          -1           0          -1           0          -1
           0          -1           0          -1           0          -1
           0          -1           0          -1           0          -1
           0          -1           0          -1           0          -1
           0          -1           0          -1           0          -1
           0          -1           0          -1           0          -1
           0          -1           0          -1           0          -1
           0          -1           0          -1           0          -1
           0          -1           0          -1           0          -1
           0          -1           0          -1           0          -1
           0          -1           0          -1           0          -1
           0          -1           0          -1           0          -1
           0          -1           0          -1           0          -1
           0          -1           0          -1           0          -1
           0          -1           0          -1           0          -1
           0          -1           0          -1           0          -1
           0          -1           0          -1           0          -1
           0          -1           0          -1           0          -1
           0          -1           0          -1           0          -1
           0          -1           0          -1           0          -1
           0          -1           0          -1           0          -1
           0          -1           0          -1           0          -1
           0          -1           0          -1           0          -1
           0          -1           0          -1           0          -1
           0          -1           0          -1           0          -1
           0          -1           0          -1           0          -1
           0          -1           0          -1           0          -1
           0          -1           0          -1           0          -1
           0          -1           0          -1           0          -1
           0          -1           0          -1           0          -1
           0          -1           0          -1           0          -1
           0          -1           0          -1           0          -1
           0          -1           0          -1           0          -1
           0          -1           0          -1           0          -1
           0          -1           0          -1           0          -1
           0          -1           0          -1           0          -1
           0          -1           0          -1           0          -1
           0          -1           0          -1           0          -1
           0          -1           0          -1           0          -1
           0          -1           0          -1           0          -1
           0          -1           0          -1           0          -1
           0          -1           0          -1           0          -1
           0          -1           0          -1           0          -1
           0          -1           0          -1           0          -1
           0          -1           0          -1           0          -1
           0          -1           0          -1           0          -1
           0          -1           0          -1           0          -1
           0          -1           0          -1           0          -1
           0          -1           0          -1           0          -1
           0          -1           0          -1           0          -1
           0          -1           0          -1           0          -1
           0          -1           0          -1           0          -1
           0          -1           0          -1           0          -1
           0          -1           0          -1           0          -1
           0          -1           0          -1           0          -1
           0          -1           0          -1           0          -1
           0          -1           0          -1           0          -1
           0          -1           0          -1           0          -1
           0          -1           0          -1           0          -1
           0          -1           0          -1           0          -1
           0          -1           0          -1           0          -1
           0          -1           0          -1           0          -1
           0          -1           0          -1           0          -1
           0          -1           0          -1           0          -1
           0          -1           0          -1           0          -1
           0          -1           0          -1           0          -1
           0          -1           0          -1           0          -1
           0          -1           0          -1           0          -1
           0          -1           0          -1           0          -1
           0          -1           0          -1           0          -1
           0          -1           0          -1           0          -1
           0          -1           0          -1           0          -1
           0          -1           0          -1           0          -1
           0          -1           0          -1           0          -1
           0          -1           0          -1           0          -1
           0          -1           0          -1           0          -1
           0          -1           0          -1           0          -1
           0          -1           0          -1           0          -1
           0          -1          -1           0          -1           0
          -1           0          -1           0          -1           0
          -1           0          -1           0          -1           0
          -1           0          -1           0          -1           0
          -1           0          -1           0          -1           0
          -1           0          -1           0          -1           0
          -1           0          -1           0          -1           0
          -1           0          -1           0          -1           0
          -1           0          -1           0          -1           0
          -1           0          -1           0          -1           0
          -1           0          -1           0          -1           0
          -1           0          -1           0          -1           0
          -1           0          -1           0          -1           0
          -1           0          -1           0          -1           0
          -1           0          -1           0          -1           0
          -1           0          -1           0          -1           0
          -1           0          -1           0          -1           0
          -1           0          -1           0          -1           0
          -1           0          -1           0          -1           0
          -1           0          -1           0          -1           0
          -1           0          -1           0          -1           0
          -1           0          -1           0          -1           0
          -1           0          -1           0          -1           0
          -1           0          -1           0          -1           0
          -1           0          -1           0          -1           0
          -1           0          -1           0          -1           0
          -1           0          -1           0          -1           0
          -1           0          -1           0          -1           0
          -1           0          -1           0          -1           0
          -1           0          -1           0          -1           0
          -1           0          -1           0          -1           0
          -1           0          -1           0          -1           0
          -1           0          -1           0          -1           0
          -1           0          -1           0          -1           0
          -1           0          -1           0          -1           0
          -1           0          -1           0          -1           0
          -1           0          -1           0          -1           0
          -1           0          -1           0          -1           0
          -1           0          -1           0          -1           0
          -1           0          -1           0          -1           0
          -1           0          -1           0          -1           0
          -1           0          -1           0          -1           0
          -1           0          -1           0          -1           0
          -1           0          -1           0          -1           0
          -1           0          -1           0          -1           0
          -1           0          -1           0          -1           0
          -1           0          -1           0          -1           0
          -1           0          -1           0          -1           0
          -1           0          -1           0          -1           0
          -1           0          -1           0          -1           0
          -1           0          -1           0          -1           0
          -1           0          -1           0          -1           0
          -1           0          -1           0          -1           0
          -1           0          -1           0          -1           0
          -1           0          -1           0          -1           0
          -1           0          -1           0          -1           0
          -1           0          -1           0          -1           0
          -1           0          -1           0          -1           0
          -1           0          -1           0          -1           0
          -1           0          -1           0          -1           0
          -1           0          -1           0          -1           0
          -1           0          -1           0          -1           0
          -1           0          -1           0          -1           0
          -1           0          -1           0          -1           0
          -1           0          -1           0          -1           0
          -1           0          -1           0          -1           0
          -1           0          -1           0          -1           0
           0          -1           0          -1           0          -1
           0          -1           0          -1           0          -1
           0          -1           0          -1           0          -1
           0          -1           0          -1           0          -1
           0          -1           0          -1           0          -1
           0          -1           0          -1           0          -1
           0          -1           0          -1           0          -1
           0          -1           0          -1           0          -1
           0          -1           0          -1           0          -1
           0          -1           0          -1           0          -1
           0          -1           0          -1           0          -1
           0          -1           0          -1           0          -1
           0          -1           0          -1           0          -1
           0          -1           0          -1           0          -1
           0          -1           0          -1           0          -1
           0          -1           0          -1           0          -1
           0          -1           0          -1           0          -1
           0          -1           0          -1           0          -1
           0          -1           0          -1           0          -1
           0          -1           0          -1           0          -1
           0          -1           0          -1           0          -1
           0          -1           0          -1           0          -1
           0          -1           0          -1           0          -1
           0          -1           0          -1           0          -1
           0          -1           0          -1           0          -1
           0          -1           0          -1           0          -1
           0          -1           0          -1           0          -1
           0          -1           0          -1           0          -1
           0          -1           0          -1           0          -1
           0          -1           0          -1           0          -1
           0          -1           0          -1           0          -1
           0          -1           0          -1           0          -1
           0          -1           0          -1           0          -1
           0          -1           0          -1           0          -1
           0          -1           0          -1           0          -1
           0          -1           0          -1           0          -1
           0          -1           0          -1           0          -1
           0          -1           0          -1           0          -1
           0          -1           0          -1           0          -1
           0          -1           0          -1           0          -1
           0          -1           0          -1           0          -1
           0          -1           0          -1           0          -1
           0          -1           0          -1           0          -1
           0          -1           0          -1           0          -1
           0          -1           0          -1           0          -1
           0          -1           0          -1           0          -1
           0          -1           0          -1           0          -1
           0          -1           0          -1           0          -1
           0          -1           0          -1           0          -1
           0          -1           0          -1           0          -1
           0          -1           0          -1           0          -1
           0          -1           0          -1           0          -1
           0          -1           0          -1           0          -1
           0          -1           0          -1           0          -1
           0          -1           0          -1           0          -1
           0          -1           0          -1           0          -1
           0          -1           0          -1           0          -1
           0          -1           0          -1           0          -1
           0          -1           0          -1           0          -1
           0          -1           0          -1           0          -1
           0          -1           0          -1           0          -1
           0          -1           0          -1           0          -1
           0          -1           0          -1           0          -1
           0          -1           0          -1           0          -1
           0          -1           0          -1           0          -1
           0          -1           0          -1           0          -1
           0          -1           0          -1          -1           0
          -1           0          -1           0          -1           0
          -1           0          -1           0          -1           0
          -1           0          -1           0          -1           0
          -1           0          -1           0          -1           0
          -1           0          -1           0          -1           0
          -1           0          -1           0          -1           0
          -1           0          -1           0          -1           0
          -1           0          -1           0          -1           0
          -1           0          -1           0          -1           0
          -1           0          -1           0          -1           0
          -1           0          -1           0          -1           0
          -1           0          -1           0          -1           0
          -1           0          -1           0          -1           0
          -1           0          -1           0          -1           0
          -1           0          -1           0          -1           0
          -1           0          -1           0          -1           0
          -1           0          -1           0          -1           0
          -1           0          -1           0          -1           0
          -1           0          -1           0          -1           0
          -1           0          -1           0          -1           0
          -1           0          -1           0          -1           0
          -1           0          -1           0          -1           0
          -1           0          -1           0          -1           0
          -1           0          -1           0          -1           0
          -1           0          -1           0          -1           0
          -1           0          -1           0          -1           0
          -1           0          -1           0          -1           0
          -1           0          -1           0          -1           0
          -1           0          -1           0          -1           0
          -1           0          -1           0          -1           0
          -1           0          -1           0          -1           0
          -1           0          -1           0          -1           0
          -1           0          -1           0          -1           0
          -1           0          -1           0          -1           0
          -1           0          -1           0          -1           0
          -1           0          -1           0          -1           0
          -1           0          -1           0          -1           0
          -1           0          -1           0          -1           0
          -1           0          -1           0          -1           0
          -1           0          -1           0          -1           0
          -1           0          -1           0          -1           0
          -1           0          -1           0          -1           0
          -1           0          -1           0          -1           0
          -1           0          -1           0          -1           0
          -1           0          -1           0          -1           0
          -1           0          -1           0          -1           0
          -1           0          -1           0          -1           0
          -1           0          -1           0          -1           0
          -1           0          -1           0          -1           0
          -1           0          -1           0          -1           0
          -1           0          -1           0          -1           0
          -1           0          -1           0          -1           0
          -1           0          -1           0          -1           0
          -1           0          -1           0          -1           0
          -1           0          -1           0          -1           0
          -1           0          -1           0          -1           0
          -1           0          -1           0          -1           0
          -1           0          -1           0          -1           0
          -1           0          -1           0          -1           0
          -1           0          -1           0          -1           0
          -1           0          -1           0          -1           0
          -1           0          -1           0          -1           0
          -1           0          -1           0          -1           0
          -1           0          -1           0          -1           0
          -1           0          -1           0          -1           0
          -1           0          -1           0          -1           0
          -1           0           0          -1           0          -1
           0          -1           0          -1           0          -1
           0          -1           0          -1           0          -1
           0          -1           0          -1           0          -1
           0          -1           0          -1           0          -1
           0          -1           0          -1           0          -1
           0          -1           0          -1           0          -1
           0          -1           0          -1           0          -1
           0          -1           0          -1           0          -1
           0          -1           0          -1           0          -1
           0          -1           0          -1           0          -1
           0          -1           0          -1           0          -1
           0          -1           0          -1           0          -1
           0          -1           0          -1           0          -1
           0          -1           0          -1           0          -1
           0          -1           0          -1           0          -1
           0          -1           0          -1           0          -1
           0          -1           0          -1           0          -1
           0          -1           0          -1           0          -1
           0          -1           0          -1           0          -1
           0          -1           0          -1           0          -1
           0          -1           0          -1           0          -1
           0          -1           0          -1           0          -1
           0          -1           0          -1           0          -1
           0          -1           0          -1           0          -1
           0          -1           0          -1           0          -1
           0          -1           0          -1           0          -1
           0          -1           0          -1           0          -1
           0          -1           0          -1           0          -1
           0          -1           0          -1           0          -1
           0          -1           0          -1           0          -1
           0          -1           0          -1           0          -1
           0          -1           0          -1           0          -1
           0          -1           0          -1           0          -1
           0          -1           0          -1           0          -1
           0          -1           0          -1           0          -1
           0          -1           0          -1           0          -1
           0          -1           0          -1           0          -1
           0          -1           0          -1           0          -1
           0          -1           0          -1           0          -1
           0          -1           0          -1           0          -1
           0          -1           0          -1           0          -1
           0          -1           0          -1           0          -1
           0          -1           0          -1           0          -1
           0          -1           0          -1           0          -1
           0          -1           0          -1           0          -1
           0          -1           0          -1           0          -1
           0          -1           0          -1           0          -1
           0          -1           0          -1           0          -1
           0          -1           0          -1           0          -1
           0          -1           0          -1           0          -1
           0          -1           0          -1           0          -1
           0          -1           0          -1           0          -1
           0          -1           0          -1           0          -1
           0          -1           0          -1           0          -1
           0          -1           0          -1           0          -1
           0          -1           0          -1           0          -1
           0          -1           0          -1           0          -1
           0          -1           0          -1           0          -1
           0          -1           0          -1           0          -1
           0          -1           0          -1           0          -1
           0          -1           0          -1           0          -1
           0          -1           0          -1           0          -1
           0          -1           0          -1           0          -1
           0          -1           0          -1           0          -1
           0          -1           0          -1           0          -1
           0          -1           0          -1           0          -1
           0          -1           0          -1           0          -1
           0          -1           0          -1           0          -1
           0          -1           0          -1           0          -1
           0          -1           0          -1           0          -1
           0          -1           0          -1           0          -1
           0          -1           0          -1           0          -1
           0          -1           0          -1           0          -1
           0          -1           0          -1           0          -1
           0          -1           0          -1           0          -1
           0          -1           0          -1           0          -1
           0          -1           0          -1           0          -1
           0          -1           0          -1           0          -1
           0          -1           0          -1           0          -1
           0          -1           0          -1           0          -1
           0          -1           0          -1           0          -1
           0          -1           0          -1           0          -1
           0          -1           0          -1           0          -1
           0          -1           0          -1           0          -1
           0          -1           0          -1           0          -1
           0          -1           0          -1           0          -1
           0          -1           0          -1           0          -1
           0          -1           0          -1           0          -1
           0          -1           0          -1           0          -1
           0          -1           0          -1           0          -1
           0          -1           0          -1           0          -1
           0          -1           0          -1           0          -1
           0          -1           0          -1           0          -1
           0          -1           0          -1           0          -1
           0          -1           0          -1           0          -1
           0          -1           0          -1           0          -1
           0          -1           0          -1           0          -1
           0          -1           0          -1           0          -1
           0          -1           0          -1           0          -1
           0          -1           0          -1           0          -1
           0          -1           0          -1           0          -1
           0          -1           0          -1           0          -1
           0          -1           0          -1           0          -1
           0          -1           0          -1           0          -1
           0          -1           0          -1           0          -1
           0          -1           0          -1           0          -1
           0          -1           0          -1           0          -1
           0          -1           0          -1           0          -1
           0          -1           0          -1           0          -1
           0          -1           0          -1           0          -1
           0          -1           0          -1           0          -1
           0          -1           0          -1           0          -1
           0          -1           0          -1           0          -1
           0          -1           0          -1           0          -1
           0          -1           0          -1           0          -1
           0          -1           0          -1           0          -1
           0          -1           0          -1           0          -1
           0          -1           0          -1           0          -1
           0          -1           0          -1           0          -1
           0          -1           0          -1           0          -1
           0          -1           0          -1           0          -1
           0          -1           0          -1           0          -1
           0          -1           0          -1           0          -1
           0          -1           0          -1           0          -1
           0          -1           0          -1           0          -1
           0          -1           0          -1           0          -1
           0          -1           0          -1           0          -1
           0          -1           0          -1           0          -1
           0          -1           0          -1           0          -1
           0          -1           0          -1           0          -1
           0          -1           0          -1           0          -1
           0          -1           0          -1           0          -1
           0          -1           0          -1          -1           0
          -1           0          -1           0          -1           0
          -1           0          -1           0          -1           0
          -1           0          -1           0          -1           0
          -1           0          -1           0          -1           0
          -1           0          -1           0          -1           0
          -1           0          -1           0          -1           0
          -1           0          -1           0          -1           0
          -1           0          -1           0          -1           0
          -1           0          -1           0          -1           0
          -1           0          -1           0          -1           0
          -1           0          -1           0          -1           0
          -1           0          -1           0          -1           0
          -1           0          -1           0          -1           0
          -1           0          -1           0          -1           0
          -1           0          -1           0          -1           0
          -1           0          -1           0          -1           0
          -1           0          -1           0          -1           0
          -1           0          -1           0          -1           0
          -1           0          -1           0          -1           0
          -1           0          -1           0          -1           0
          -1           0          -1           0          -1           0
          -1           0          -1           0          -1           0
          -1           0          -1           0          -1           0
          -1           0          -1           0          -1           0
          -1           0          -1           0          -1           0
          -1           0          -1           0          -1           0
          -1           0          -1           0          -1           0
          -1           0          -1           0          -1           0
          -1           0          -1           0          -1           0
          -1           0          -1           0          -1           0
          -1           0          -1           0          -1           0
          -1           0          -1           0          -1           0
          -1           0          -1           0          -1           0
          -1           0          -1           0          -1           0
          -1           0          -1           0          -1           0
          -1           0          -1           0          -1           0
          -1           0          -1           0          -1           0
          -1           0          -1           0          -1           0
          -1           0          -1           0          -1           0
          -1           0          -1           0          -1           0
          -1           0          -1           0          -1           0
          -1           0          -1           0          -1           0
          -1           0          -1           0          -1           0
          -1           0          -1           0          -1           0
          -1           0          -1           0          -1           0
          -1           0          -1           0          -1           0
          -1           0          -1           0          -1           0
          -1           0          -1           0          -1           0
          -1           0          -1           0          -1           0
          -1           0          -1           0          -1           0
          -1           0          -1           0          -1           0
          -1           0          -1           0          -1           0
          -1           0          -1           0          -1           0
          -1           0          -1           0          -1           0
          -1           0          -1           0          -1           0
          -1           0          -1           0          -1           0
          -1           0          -1           0          -1           0
          -1           0          -1           0          -1           0
          -1           0          -1           0          -1           0
          -1           0          -1           0          -1           0
          -1           0          -1           0          -1           0
          -1           0          -1           0          -1           0
          -1           0          -1           0          -1           0
          -1           0          -1           0          -1           0
          -1           0          -1           0          -1           0
          -1           0          -1           0          -1           0
          -1           0           0          -1           0          -1
           0          -1           0          -1           0          -1
           0          -1           0          -1           0          -1
           0          -1           0          -1           0          -1
           0          -1           0          -1           0          -1
           0          -1           0          -1           0          -1
           0          -1           0          -1           0          -1
           0          -1           0          -1           0          -1
           0          -1           0          -1           0          -1
           0          -1           0          -1           0          -1
           0          -1           0          -1           0          -1
           0          -1           0          -1           0          -1
           0          -1           0          -1           0          -1
           0          -1           0          -1           0          -1
           0          -1           0          -1           0          -1
           0          -1           0          -1           0          -1
           0          -1           0          -1           0          -1
           0          -1           0          -1           0          -1
           0          -1           0          -1           0          -1
           0          -1           0          -1           0          -1
           0          -1           0          -1           0          -1
           0          -1           0          -1           0          -1
           0          -1           0          -1           0          -1
           0          -1           0          -1           0          -1
           0          -1           0          -1           0          -1
           0          -1           0          -1           0          -1
           0          -1           0          -1           0          -1
           0          -1           0          -1           0          -1
           0          -1           0          -1           0          -1
           0          -1           0          -1           0          -1
           0          -1           0          -1           0          -1
           0          -1           0          -1           0          -1
           0          -1           0          -1           0          -1
           0          -1           0          -1           0          -1
           0          -1           0          -1           0          -1
           0          -1           0          -1           0          -1
           0          -1           0          -1           0          -1
           0          -1           0          -1           0          -1
           0          -1           0          -1           0          -1
           0          -1           0          -1           0          -1
           0          -1           0          -1           0          -1
           0          -1           0          -1           0          -1
           0          -1           0          -1           0          -1
           0          -1           0          -1           0          -1
           0          -1           0          -1           0          -1
           0          -1           0          -1           0          -1
           0          -1           0          -1           0          -1
           0          -1           0          -1           0          -1
           0          -1           0          -1           0          -1
           0          -1           0          -1           0          -1
           0          -1           0          -1           0          -1
           0          -1           0          -1           0          -1
           0          -1           0          -1           0          -1
           0          -1           0          -1           0          -1
           0          -1           0          -1           0          -1
           0          -1           0          -1           0          -1
           0          -1           0          -1           0          -1
           0          -1           0          -1           0          -1
           0          -1           0          -1           0          -1
           0          -1           0          -1           0          -1
           0          -1           0          -1           0          -1
           0          -1           0          -1           0          -1
           0          -1           0          -1           0          -1
           0          -1           0          -1           0          -1
           0          -1           0          -1           0          -1
           0          -1           0          -1           0          -1
           0          -1           0          -1           0          -1
           0          -1           0          -1           0          -1
           0          -1           0          -1           0          -1
           0          -1           0          -1           0          -1
           0          -1           0          -1           0          -1
           0          -1           0          -1           0          -1
           0          -1           0          -1           0          -1
           0          -1           0          -1           0          -1
           0          -1           0          -1           0          -1
           0          -1           0          -1           0          -1
           0          -1           0          -1           0          -1
           0          -1           0          -1           0          -1
           0          -1           0          -1           0          -1
           0          -1           0          -1           0          -1
           0          -1           0          -1           0          -1
           0          -1           0          -1           0          -1
           0          -1           0          -1           0          -1
           0          -1           0          -1           0          -1
           0          -1           0          -1           0          -1
           0          -1           0          -1           0          -1
           0          -1           0          -1           0          -1
           0          -1           0          -1           0          -1
           0          -1           0          -1           0          -1
           0          -1           0          -1           0          -1
           0          -1           0          -1           0          -1
           0          -1           0          -1           0          -1
           0          -1           0          -1           0          -1
           0          -1           0          -1           0          -1
           0          -1           0          -1           0          -1
           0          -1           0          -1           0          -1
           0          -1           0          -1           0          -1
           0          -1           0          -1           0          -1
           0          -1           0          -1           0          -1
           0          -1           0          -1           0          -1
           0          -1           0          -1           0          -1
           0          -1           0          -1           0          -1
           0          -1           0          -1           0          -1
           0          -1           0          -1           0          -1
           0          -1           0          -1           0          -1
           0          -1           0          -1           0          -1
           0          -1           0          -1           0          -1
           0          -1           0          -1           0          -1
           0          -1           0          -1           0          -1
           0          -1           0          -1           0          -1
           0          -1           0          -1           0          -1
           0          -1           0          -1           0          -1
           0          -1           0          -1           0          -1
           0          -1           0          -1           0          -1
           0          -1           0          -1           0          -1
           0          -1           0          -1           0          -1
           0          -1           0          -1           0          -1
           0          -1           0          -1           0          -1
           0          -1           0          -1           0          -1
           0          -1           0          -1           0          -1
           0          -1           0          -1           0          -1
           0          -1           0          -1           0          -1
           0          -1           0          -1           0          -1
           0          -1           0          -1           0          -1
           0          -1           0          -1           0          -1
           0          -1           0          -1           0          -1
           0          -1           0          -1           0          -1
           0          -1           0          -1           0          -1
           0          -1           0          -1           0          -1
           0          -1           0          -1           0          -1
           0          -1           0          -1           0          -1
           0          -1           0          -1           0          -1
           0          -1           0          -1           0          -1
           0          -1           0          -1           0          -1
           0          -1           0          -1           0          -1
           0          -1           0          -1           0          -1
           0          -1           0          -1           0          -1
           0          -1           0          -1           0          -1
           0          -1           0          -1           0          -1
           0          -1           0          -1           0          -1
           0          -1           0          -1           0          -1
           0          -1           0          -1           0          -1
           0          -1           0          -1           0          -1
           0          -1           0          -1           0          -1
           0          -1           0          -1           0          -1
           0          -1           0          -1           0          -1
           0          -1           0          -1           0          -1
           0          -1           0          -1           0          -1
           0          -1           0          -1           0          -1
           0          -1           0          -1           0          -1
           0          -1           0          -1           0          -1
           0          -1           0          -1           0          -1
           0          -1           0          -1           0          -1
           0          -1           0          -1           0          -1
           0          -1           0          -1           0          -1
           0          -1           0          -1           0          -1
           0          -1           0          -1           0          -1
           0          -1           0          -1           0          -1
           0          -1           0          -1           0          -1
           0          -1           0          -1           0          -1
           0          -1           0          -1           0          -1
           0          -1           0          -1           0          -1
           0          -1           0          -1           0          -1
           0          -1           0          -1           0          -1
           0          -1           0          -1           0          -1
           0          -1           0          -1           0          -1
           0          -1           0          -1           0          -1
           0          -1           0          -1           0          -1
           0          -1           0          -1           0          -1
           0          -1           0          -1           0          -1
           0          -1           0          -1           0          -1
           0          -1           0          -1           0          -1
           0          -1           0          -1           0          -1
           0          -1           0          -1           0          -1
           0          -1           0          -1           0          -1
           0          -1           0          -1           0          -1
           0          -1           0          -1           0          -1
           0          -1           0          -1           0          -1
           0          -1           0          -1           0          -1
           0          -1           0          -1           0          -1
           0          -1           0          -1           0          -1
           0          -1           0          -1           0          -1
           0          -1           0          -1           0          -1
           0          -1           0          -1           0          -1
           0          -1           0          -1           0          -1
           0          -1           0          -1           0          -1
           0          -1           0          -1           0          -1
           0          -1           0          -1           0          -1
           0          -1           0          -1           0          -1
           0          -1           0          -1           0          -1
           0          -1           0          -1           0          -1
           0          -1           0          -1           0          -1
           0          -1           0          -1           0          -1
           0          -1           0          -1           0          -1
           0          -1           0          -1           0          -1
           0          -1           0          -1           0          -1
           0          -1           0          -1           0          -1
           0          -1           0          -1           0          -1
           0          -1           0          -1           0          -1
           0          -1           0          -1           0          -1
           0          -1           0          -1           0          -1
           0          -1           0          -1           0          -1
           0          -1           0          -1           0          -1
           0          -1           0          -1           0          -1
           0          -1           0          -1           0          -1
           0          -1           0          -1           0          -1
           0          -1           0          -1           0          -1
           0          -1           0          -1           0          -1
           0          -1           0          -1           0          -1
           0          -1           0          -1           0          -1
           0          -1           0          -1           0          -1
           0          -1           0          -1           0          -1
           0          -1           0          -1           0          -1
           0          -1           0          -1           0          -1
           0          -1           0          -1           0          -1
           0          -1           0          -1           0          -1
           0          -1           0          -1           0          -1
           0          -1           0          -1           0          -1
           0          -1           0          -1           0          -1
           0          -1           0          -1           0          -1
           0          -1           0          -1           0          -1
           0          -1           0          -1           0          -1
           0          -1           0          -1           0          -1
           0          -1           0          -1           0          -1
           0          -1           0          -1           0          -1
           0          -1           0          -1           0          -1
           0          -1           0          -1           0          -1
           0          -1           0          -1           0          -1
           0          -1           0          -1           0          -1
           0          -1           0          -1           0          -1
           0          -1           0          -1           0          -1
           0          -1           0          -1           0          -1
           0          -1           0          -1           0          -1
           0          -1           0          -1           0          -1
           0          -1           0          -1           0          -1
           0          -1           0          -1           0          -1
           0          -1           0          -1           0          -1
           0          -1           0          -1           0          -1
           0          -1           0          -1           0          -1
           0          -1           0          -1           0          -1
           0          -1           0          -1           0          -1
           0          -1           0          -1           0          -1
           0          -1           0          -1           0          -1
           0          -1           0          -1           0          -1
           0          -1           0          -1           0          -1
           0          -1           0          -1           0          -1
           0          -1           0          -1           0          -1
           0          -1           0          -1           0          -1
           0          -1           0          -1           0          -1
           0          -1           0          -1           0          -1
           0          -1           0          -1           0          -1
           0          -1           0          -1           0          -1
           0          -1           0          -1           0          -1
           0          -1           0          -1           0          -1
           0          -1           0          -1           0          -1
           0          -1           0          -1           0          -1
           0          -1           0          -1           0          -1
           0          -1           0          -1           0          -1
           0          -1           0          -1           0          -1
           0          -1           0          -1           0          -1
           0          -1           0          -1           0          -1
           0          -1           0          -1           0          -1
           0          -1           0          -1           0          -1
           0          -1           0          -1           0          -1
           0          -1           0          -1           0          -1
           0          -1           0          -1           0          -1
           0          -1           0          -1           0          -1
           0          -1           0          -1           0          -1
           0          -1           0          -1           0          -1
           0          -1           0          -1           0          -1
           0          -1           0          -1           0          -1
           0          -1           0          -1           0          -1
           0          -1           0          -1           0          -1
           0          -1           0          -1           0          -1
           0          -1           0          -1           0          -1
           0          -1           0          -1           0          -1
           0          -1           0          -1           0          -1
           0          -1           0          -1           0          -1
           0          -1           0          -1           0          -1
           0          -1           0          -1           0          -1
           0          -1           0          -1           0          -1
           0          -1           0          -1           0          -1
           0          -1           0          -1           0          -1
           0          -1           0          -1           0          -1
           0          -1           0          -1           0          -1
           0          -1           0          -1           0          -1
           0          -1           0          -1           0          -1
           0          -1           0          -1           0          -1
           0          -1           0          -1           0          -1
           0          -1           0          -1           0          -1
           0          -1           0          -1           0          -1
           0          -1           0          -1           0          -1
           0          -1           0          -1           0          -1
           0          -1           0          -1           0          -1
           0          -1           0          -1           0          -1
           0          -1           0          -1           0          -1
           0          -1           0          -1           0          -1
           0          -1           0          -1           0          -1
           0          -1           0          -1           0          -1
           0          -1           0          -1           0          -1
           0          -1           0          -1           0          -1
           0          -1           0          -1           0          -1
           0          -1           0          -1           0          -1
           0          -1           0          -1           0          -1
           0          -1           0          -1           0          -1
           0          -1           0          -1           0          -1
           0          -1           0          -1           0          -1
           0          -1           0          -1           0          -1
           0          -1           0          -1           0          -1
           0          -1           0          -1           0          -1
           0          -1           0          -1           0          -1
           0          -1           0          -1           0          -1
           0          -1           0          -1           0          -1
           0          -1           0          -1           0          -1
           0          -1           0          -1           0          -1
           0          -1           0          -1           0          -1
           0          -1           0          -1           0          -1
           0          -1           0          -1           0          -1
           0          -1           0          -1           0          -1
           0          -1           0          -1           0          -1
           0          -1           0          -1           0          -1
           0          -1           0          -1           0          -1
           0          -1           0          -1           0          -1
           0          -1           0          -1           0          -1
           0          -1           0          -1           0          -1
           0          -1           0          -1           0          -1
           0          -1           0          -1           0          -1
           0          -1           0          -1           0          -1
           0          -1           0          -1           0          -1
           0          -1           0          -1           0          -1
           0          -1           0          -1           0          -1
           0          -1           0          -1           0          -1
           0          -1           0          -1           0          -1
           0          -1           0          -1           0          -1
           0          -1           0          -1           0          -1
           0          -1           0          -1           0          -1
           0          -1           0          -1           0          -1
           0          -1           0          -1           0          -1
           0          -1           0          -1           0          -1
           0          -1           0          -1           0          -1
           0          -1           0          -1           0          -1
           0          -1           0          -1           0          -1
           0          -1           0          -1           0          -1
           0          -1           0          -1           0          -1
           0          -1           0          -1           0          -1
           0          -1           0          -1           0          -1
           0          -1           0          -1           0          -1
           0          -1           0          -1           0          -1
           0          -1           0          -1           0          -1
           0          -1           0          -1           0          -1
           0          -1           0          -1           0          -1
           0          -1           0          -1           0          -1
           0          -1           0          -1           0          -1
           0          -1           0          -1           0          -1
           0          -1           0          -1           0          -1
           0          -1           0          -1           0          -1
           0          -1           0          -1           0          -1
           0          -1           0          -1           0          -1
           0          -1           0          -1           0          -1
           0          -1           0          -1           0          -1
           0          -1           0          -1           0          -1
           0          -1           0          -1           0          -1
           0          -1           0          -1           0          -1
           0          -1           0          -1           0          -1
           0          -1           0          -1           0          -1
           0          -1           0          -1           0          -1
           0          -1           0          -1           0          -1
           0          -1           0          -1           0          -1
           0          -1           0          -1           0          -1
           0          -1           0          -1           0          -1
           0          -1           0          -1           0          -1
           0          -1           0          -1           0          -1
           0          -1           0          -1           0          -1
           0          -1           0          -1           0          -1
           0          -1           0          -1           0          -1
           0          -1           0          -1           0          -1
           0          -1           0          -1           0          -1
           0          -1           0          -1           0          -1
           0          -1           0          -1           0          -1
           0          -1           0          -1           0          -1
           0          -1           0          -1           0          -1
           0          -1           0          -1           0          -1
           0          -1           0          -1           0          -1
           0          -1           0          -1           0          -1
           0          -1           0          -1           0          -1
           0          -1           0          -1           0          -1
           0          -1           0          -1           0          -1
           0          -1           0          -1           0          -1
           0          -1           0          -1           0          -1
           0          -1           0          -1           0          -1
           0          -1           0          -1           0          -1
           0          -1           0          -1           0          -1
           0          -1           0          -1           0          -1
           0          -1           0          -1           0          -1
           0          -1           0          -1           0          -1
           0          -1           0          -1           0          -1
           0          -1           0          -1           0          -1
           0          -1           0          -1           0          -1
           0          -1           0          -1           0          -1
           0          -1           0          -1           0          -1
           0          -1          -1           0          -1           0
          -1           0          -1           0          -1           0
          -1           0          -1           0          -1           0
          -1           0          -1           0          -1           0
          -1           0          -1           0          -1           0
          -1           0          -1           0          -1           0
          -1           0          -1           0          -1           0
          -1           0          -1           0          -1           0
          -1           0          -1           0          -1           0
          -1           0          -1           0          -1           0
          -1           0          -1           0          -1           0
          -1           0          -1           0          -1           0
          -1           0          -1           0          -1           0
          -1           0          -1           0          -1           0
          -1           0          -1           0          -1           0
          -1           0          -1           0          -1           0
          -1           0          -1           0          -1           0
          -1           0          -1           0          -1           0
          -1           0          -1           0          -1           0
          -1           0          -1           0          -1           0
          -1           0          -1           0          -1           0
          -1           0          -1           0          -1           0
          -1           0          -1           0          -1           0
          -1           0          -1           0          -1           0
          -1           0          -1           0          -1           0
          -1           0          -1           0          -1           0
          -1           0          -1           0          -1           0
          -1           0          -1           0          -1           0
          -1           0          -1           0          -1           0
          -1           0          -1           0          -1           0
          -1           0          -1           0          -1           0
          -1           0          -1           0          -1           0
          -1           0          -1           0          -1           0
          -1           0          -1           0          -1           0
          -1           0          -1           0          -1           0
          -1           0          -1           0          -1           0
          -1           0          -1           0          -1           0
          -1           0          -1           0          -1           0
          -1           0          -1           0          -1           0
          -1           0          -1           0          -1           0
          -1           0          -1           0          -1           0
          -1           0          -1           0          -1           0
          -1           0          -1           0          -1           0
          -1           0          -1           0          -1           0
          -1           0          -1           0          -1           0
          -1           0          -1           0          -1           0
          -1           0          -1           0          -1           0
          -1           0          -1           0          -1           0
          -1           0          -1           0          -1           0
          -1           0          -1           0          -1           0
          -1           0          -1           0          -1           0
          -1           0          -1           0          -1           0
          -1           0          -1           0          -1           0
          -1           0          -1           0          -1           0
          -1           0          -1           0          -1           0
          -1           0          -1           0          -1           0
          -1           0          -1           0          -1           0
          -1           0          -1           0          -1           0
          -1           0          -1           0          -1           0
          -1           0          -1           0          -1           0
          -1           0          -1           0          -1           0
          -1           0          -1           0          -1           0
          -1           0          -1           0          -1           0
          -1           0          -1           0          -1           0
          -1           0          -1           0          -1           0
          -1           0          -1           0          -1           0
          -1           0          -1           0          -1           0
           0          -1           0          -1           0          -1
           0          -1           0          -1           0          -1
           0          -1           0          -1           0          -1
           0          -1           0          -1           0          -1
           0          -1           0          -1           0          -1
           0          -1           0          -1           0          -1
           0          -1           0          -1           0          -1
           0          -1           0          -1           0          -1
           0          -1           0          -1           0          -1
           0          -1           0          -1           0          -1
           0          -1           0          -1           0          -1
           0          -1           0          -1           0          -1
           0          -1           0          -1           0          -1
           0          -1           0          -1           0          -1
           0          -1           0          -1           0          -1
           0          -1           0          -1           0          -1
           0          -1           0          -1           0          -1
           0          -1           0          -1           0          -1
           0          -1           0          -1           0          -1
           0          -1           0          -1           0          -1
           0          -1           0          -1           0          -1
           0          -1           0          -1           0          -1
           0          -1           0          -1           0          -1
           0          -1           0          -1           0          -1
           0          -1           0          -1           0          -1
           0          -1           0          -1           0          -1
           0          -1           0          -1           0          -1
           0          -1           0          -1           0          -1
           0          -1           0          -1           0          -1
           0          -1           0          -1           0          -1
           0          -1           0          -1           0          -1
           0          -1           0          -1           0          -1
           0          -1           0          -1           0          -1
           0          -1           0          -1           0          -1
           0          -1           0          -1           0          -1
           0          -1           0          -1           0          -1
           0          -1           0          -1           0          -1
           0          -1           0          -1           0          -1
           0          -1           0          -1           0          -1
           0          -1           0          -1           0          -1
           0          -1           0          -1           0          -1
           0          -1           0          -1           0          -1
           0          -1           0          -1           0          -1
           0          -1           0          -1           0          -1
           0          -1           0          -1           0          -1
           0          -1           0          -1           0          -1
           0          -1           0          -1           0          -1
           0          -1           0          -1           0          -1
           0          -1           0          -1           0          -1
           0          -1           0          -1           0          -1
           0          -1           0          -1           0          -1
           0          -1           0          -1           0          -1
           0          -1           0          -1           0          -1
           0          -1           0          -1           0          -1
           0          -1           0          -1           0          -1
           0          -1           0          -1           0          -1
           0          -1           0          -1           0          -1
           0          -1           0          -1           0          -1
           0          -1           0          -1           0          -1
           0          -1           0          -1           0          -1
           0          -1           0          -1           0          -1
           0          -1           0          -1           0          -1
           0          -1           0          -1           0          -1
           0          -1           0          -1           0          -1
           0          -1           0          -1           0          -1
           0          -1           0          -1           0          -1
           0          -1           0          -1          -1           0
          -1           0          -1           0          -1           0
          -1           0          -1           0          -1           0
          -1           0          -1           0          -1           0
          -1           0          -1           0          -1           0
          -1           0          -1           0          -1           0
          -1           0          -1           0          -1           0
          -1           0          -1           0          -1           0
          -1           0          -1           0          -1           0
          -1           0          -1           0          -1           0
          -1           0          -1           0          -1           0
          -1           0          -1           0          -1           0
          -1           0          -1           0          -1           0
          -1           0          -1           0          -1           0
          -1           0          -1           0          -1           0
          -1           0          -1           0          -1           0
          -1           0          -1           0          -1           0
          -1           0          -1           0          -1           0
          -1           0          -1           0          -1           0
          -1           0          -1           0          -1           0
          -1           0          -1           0          -1           0
          -1           0          -1           0          -1           0
          -1           0          -1           0          -1           0
          -1           0          -1           0          -1           0
          -1           0          -1           0          -1           0
          -1           0          -1           0          -1           0
          -1           0          -1           0          -1           0
          -1           0          -1           0          -1           0
          -1           0          -1           0          -1           0
          -1           0          -1           0          -1           0
          -1           0          -1           0          -1           0
          -1           0          -1           0          -1           0
          -1           0          -1           0          -1           0
          -1           0          -1           0          -1           0
          -1           0          -1           0          -1           0
          -1           0          -1           0          -1           0
          -1           0          -1           0          -1           0
          -1           0          -1           0          -1           0
          -1           0          -1           0          -1           0
          -1           0          -1           0          -1           0
          -1           0          -1           0          -1           0
          -1           0          -1           0          -1           0
          -1           0          -1           0          -1           0
          -1           0          -1           0          -1           0
          -1           0          -1           0          -1           0
          -1           0          -1           0          -1           0
          -1           0          -1           0          -1           0
          -1           0          -1           0          -1           0
          -1           0          -1           0          -1           0
          -1           0          -1           0          -1           0
          -1           0          -1           0          -1           0
          -1           0          -1           0          -1           0
          -1           0          -1           0          -1           0
          -1           0          -1           0          -1           0
          -1           0          -1           0          -1           0
          -1           0          -1           0          -1           0
          -1           0          -1           0          -1           0
          -1           0          -1           0          -1           0
          -1           0          -1           0          -1           0
          -1           0          -1           0          -1           0
          -1           0          -1           0          -1           0
          -1           0          -1           0          -1           0
          -1           0          -1           0          -1           0
          -1           0          -1           0          -1           0
          -1           0          -1           0          -1           0
          -1           0          -1           0          -1           0
          -1           0          -1           0          -1           0
          -1           0          -1           0          -1           0
          -1           0          -1           0          -1           0
          -1           0          -1           0          -1           0
          -1           0          -1           0          -1           0
          -1           0          -1           0          -1           0
          -1           0          -1           0          -1           0
          -1           0          -1           0          -1           0
          -1           0          -1           0          -1           0
          -1           0          -1           0          -1           0
          -1           0          -1           0          -1           0
          -1           0          -1           0          -1           0
          -1           0          -1           0          -1           0
          -1           0          -1           0          -1           0
          -1           0          -1           0          -1           0
          -1           0          -1           0          -1           0
          -1           0          -1           0          -1           0
          -1           0          -1           0          -1           0
          -1           0          -1           0          -1           0
          -1           0          -1           0          -1           0
          -1           0          -1           0          -1           0
          -1           0          -1           0          -1           0
          -1           0          -1           0          -1           0
          -1           0          -1           0          -1           0
          -1           0          -1           0          -1           0
          -1           0          -1           0          -1           0
          -1           0          -1           0          -1           0
          -1           0          -1           0          -1           0
          -1           0          -1           0          -1           0
          -1           0          -1           0          -1           0
          -1           0          -1           0          -1           0
          -1           0          -1           0          -1           0
          -1           0          -1           0          -1           0
          -1           0          -1           0          -1           0
          -1           0          -1           0          -1           0
          -1           0          -1           0          -1           0
          -1           0          -1           0          -1           0
          -1           0          -1           0          -1           0
          -1           0          -1           0          -1           0
          -1           0          -1           0          -1           0
          -1           0          -1           0          -1           0
          -1           0          -1           0          -1           0
          -1           0          -1           0          -1           0
          -1           0          -1           0          -1           0
          -1           0          -1           0          -1           0
          -1           0          -1           0          -1           0
          -1           0          -1           0          -1           0
          -1           0          -1           0          -1           0
          -1           0          -1           0          -1           0
          -1           0          -1           0          -1           0
          -1           0          -1           0          -1           0
          -1           0          -1           0          -1           0
          -1           0          -1           0          -1           0
          -1           0          -1           0          -1           0
          -1           0          -1           0          -1           0
          -1           0          -1           0          -1           0
          -1           0          -1           0          -1           0
          -1           0          -1           0          -1           0
          -1           0          -1           0          -1           0
          -1           0          -1           0          -1           0
          -1           0          -1           0          -1           0
          -1           0          -1           0          -1           0
          -1           0          -1           0          -1           0
          -1           0          -1           0          -1           0
          -1           0          -1           0          -1           0
          -1           0          -1           0          -1           0
          -1           0          -1           0          -1           0
          -1           0          -1           0          -1           0
          -1           0          -1           0          -1           0
          -1           0          -1           0          -1           0
          -1           0          -1           0          -1           0
          -1           0          -1           0          -1           0
          -1           0          -1           0          -1           0
          -1           0          -1           0          -1           0
          -1           0          -1           0          -1           0
          -1           0          -1           0          -1           0
          -1           0          -1           0          -1           0
          -1           0          -1           0          -1           0
          -1           0          -1           0          -1           0
          -1           0          -1           0          -1           0
          -1           0          -1           0          -1           0
          -1           0          -1           0          -1           0
          -1           0          -1           0          -1           0
          -1           0          -1           0          -1           0
          -1           0          -1           0          -1           0
          -1           0          -1           0          -1           0
          -1           0          -1           0          -1           0
          -1           0          -1           0          -1           0
          -1           0          -1           0          -1           0
          -1           0          -1           0          -1           0
          -1           0          -1           0          -1           0
          -1           0          -1           0          -1           0
          -1           0          -1           0          -1           0
          -1           0          -1           0          -1           0
          -1           0          -1           0          -1           0
          -1           0          -1           0          -1           0
          -1           0          -1           0          -1           0
          -1           0          -1           0          -1           0
          -1           0          -1           0          -1           0
          -1           0          -1           0          -1           0
          -1           0          -1           0          -1           0
          -1           0          -1           0          -1           0
          -1           0          -1           0          -1           0
          -1           0          -1           0          -1           0
          -1           0          -1           0          -1           0
          -1           0          -1           0          -1           0
          -1           0          -1           0          -1           0
          -1           0          -1           0          -1           0
          -1           0          -1           0          -1           0
          -1           0          -1           0          -1           0
          -1           0          -1           0          -1           0
          -1           0          -1           0          -1           0
          -1           0          -1           0          -1           0
          -1           0          -1           0          -1           0
          -1           0          -1           0          -1           0
          -1           0          -1           0          -1           0
          -1           0          -1           0          -1           0
          -1           0          -1           0          -1           0
          -1           0          -1           0          -1           0
          -1           0          -1           0          -1           0
          -1           0          -1           0          -1           0
          -1           0          -1           0          -1           0
          -1           0          -1           0          -1           0
          -1           0          -1           0          -1           0
          -1           0          -1           0          -1           0
          -1           0          -1           0          -1           0
          -1           0          -1           0          -1           0
          -1           0          -1           0          -1           0
          -1           0          -1           0          -1           0
          -1           0          -1           0          -1           0
          -1           0          -1           0          -1           0
          -1           0          -1           0          -1           0
          -1           0          -1           0          -1           0
          -1           0          -1           0          -1           0
          -1           0          -1           0          -1           0
          -1           0          -1           0          -1           0
          -1           0          -1           0          -1           0
          -1           0          -1           0          -1           0
          -1           0          -1           0          -1           0
          -1           0          -1           0          -1           0
          -1           0          -1           0          -1           0
          -1           0          -1           0          -1           0
          -1           0          -1           0          -1           0
          -1           0          -1           0          -1           0
          -1           0          -1           0          -1           0
          -1           0          -1           0          -1           0
          -1           0          -1           0          -1           0
          -1           0          -1           0          -1           0
          -1           0          -1           0          -1           0
          -1           0          -1           0          -1           0
          -1           0          -1           0          -1           0
          -1           0          -1           0          -1           0
          -1           0          -1           0          -1           0
          -1           0          -1           0          -1           0
          -1           0          -1           0          -1           0
          -1           0          -1           0          -1           0
          -1           0          -1           0          -1           0
          -1           0          -1           0          -1           0
          -1           0          -1           0          -1           0
          -1           0          -1           0          -1           0
          -1           0          -1           0          -1           0
          -1           0          -1           0          -1           0
          -1           0          -1           0          -1           0
          -1           0          -1           0          -1           0
          -1           0          -1           0          -1           0
          -1           0          -1           0          -1           0
          -1           0          -1           0          -1           0
          -1           0          -1           0          -1           0
          -1           0          -1           0          -1           0
          -1           0          -1           0          -1           0
          -1           0          -1           0          -1           0
          -1           0          -1           0          -1           0
          -1           0          -1           0          -1           0
          -1           0          -1           0          -1           0
          -1           0          -1           0          -1           0
          -1           0          -1           0          -1           0
          -1           0          -1           0          -1           0
          -1           0          -1           0          -1           0
          -1           0          -1           0          -1           0
          -1           0          -1           0          -1           0
          -1           0          -1           0          -1           0
          -1           0          -1           0          -1           0
          -1           0          -1           0          -1           0
          -1           0          -1           0          -1           0
          -1           0          -1           0          -1           0
          -1           0          -1           0          -1           0
          -1           0          -1           0          -1           0
          -1           0          -1           0          -1           0
          -1           0          -1           0          -1           0
          -1           0          -1           0          -1           0
          -1           0          -1           0          -1           0
          -1           0          -1           0          -1           0
          -1           0          -1           0          -1           0
          -1           0          -1           0          -1           0
          -1           0          -1           0          -1           0
          -1           0          -1           0          -1           0
          -1           0          -1           0          -1           0
          -1           0          -1           0          -1           0
          -1           0          -1           0          -1           0
          -1           0          -1           0          -1           0
          -1           0          -1           0          -1           0
          -1           0           0          -1           0          -1
           0          -1           0          -1           0          -1
           0          -1           0          -1           0          -1
           0          -1           0          -1           0          -1
           0          -1           0          -1           0          -1
           0          -1           0          -1           0          -1
           0          -1           0          -1           0          -1
           0          -1           0          -1           0          -1
           0          -1           0          -1           0          -1
           0          -1           0          -1           0          -1
           0          -1           0          -1           0          -1
           0          -1           0          -1           0          -1
           0          -1           0          -1           0          -1
           0          -1           0          -1           0          -1
           0          -1           0          -1           0          -1
           0          -1           0          -1           0          -1
           0          -1           0          -1           0          -1
           0          -1           0          -1           0          -1
           0          -1           0          -1           0          -1
           0          -1           0          -1           0          -1
           0          -1           0          -1           0          -1
           0          -1           0          -1           0          -1
           0          -1           0          -1           0          -1
           0          -1           0          -1           0          -1
           0          -1           0          -1           0          -1
           0          -1           0          -1           0          -1
           0          -1           0          -1           0          -1
           0          -1           0          -1           0          -1
           0          -1           0          -1           0          -1
           0          -1           0          -1           0          -1
           0          -1           0          -1           0          -1
           0          -1           0          -1           0          -1
           0          -1           0          -1           0          -1
           0          -1           0          -1           0          -1
           0          -1           0          -1           0          -1
           0          -1           0          -1           0          -1
           0          -1           0          -1           0          -1
           0          -1           0          -1           0          -1
           0          -1           0          -1           0          -1
           0          -1           0          -1           0          -1
           0          -1           0          -1           0          -1
           0          -1           0          -1           0          -1
           0          -1           0          -1           0          -1
           0          -1           0          -1           0          -1
           0          -1           0          -1           0          -1
           0          -1           0          -1           0          -1
           0          -1           0          -1           0          -1
           0          -1           0          -1           0          -1
           0          -1           0          -1           0          -1
           0          -1           0          -1           0          -1
           0          -1           0          -1           0          -1
           0          -1           0          -1           0          -1
           0          -1           0          -1           0          -1
           0          -1           0          -1           0          -1
           0          -1           0          -1           0          -1
           0          -1           0          -1           0          -1
           0          -1           0          -1           0          -1
           0          -1           0          -1           0          -1
           0          -1           0          -1           0          -1
           0          -1           0          -1           0          -1
           0          -1           0          -1           0          -1
           0          -1           0          -1           0          -1
           0          -1           0          -1           0          -1
           0          -1           0          -1           0          -1
           0          -1           0          -1           0          -1
           0          -1           0          -1           0          -1
           0          -1           0          -1           0          -1
           1           1           1           1           1           1
           1           1           1           1           1           1
           1           1           1           1           1           1
           1           1           1           1           1           1
           1           1           1           1           1           1
           1           1           1           1           1           1
           1           1           1           1           1           1
           1           1           1           1           1           1
           1           1           1           1           1           1
           1           1           1           1           1           1
           1           1           1           1           1           1
           1           1           1           1           1           1
           1           1           1           1           1           1
           1           1           1           1           1           1
           1           1           1           1           1           1
           1           1           1           1           1           1
           1           1           1           1           1           1
           1           1           1           1           1           1
           1           1           1           1           1           1
           1           1           1           1           1           1
           1           1           1           1           1           1
           1           1           1           1           1           1
           1           1           1           1           1           1
           1           1           1           1           1           1
           1           1           1           1           1           1
           1           1           1           1           1           1
           1           1           1           1           1           1
           1           1           1           1           1           1
           1           1           1           1           1           1
           1           1           1           1           1           1
           1           1           1           1           1           1
           1           1           1           1           1           1
           1           1           1           1           1           1
           1           1           1           1           1           1
           1           1           1           1           1           1
           1           1           1           1           1           1
           1           1           1           1           1           1
           1           1           1           1           1           1
           1           1           1           1           1           1
           1           1           1           1           1           1
           1           1           1           1           1           1
           1           1           1           1           1           1
           1           1           1           1           1           1
           1           1           1           1           1           1
           1           1           1           1           1           1
           1           1           1           1           1           1
           1           1           1           1           1           1
           1           1           1           1           1           1
           1           1           1           1           1           1
           1           1           1           1           1           1
           1           1           1           1           1           1
           1           1           1           1           1           1
           1           1           1           1           1           1
           1           1           1           1           1           1
           1           1           1           1           1           1
           1           1           1           1           1           1
           1           1           1           1           1           1
           1           1           1           1           1           1
           1           1           1           1           1           1
           1           1           1           1           1           1
           1           1           1           1           1           1
           1           1           1           1           1           1
           1           1           1           1           1           1
           1           1           1           1           1           1
           1           1           1           1           1           1
           1           1           1           1           1           1
           1           1           1           1           0           1
           0           1           0           1           0           1
           0           1           0           1           0           1
           0           1           0           1           0           1
           0           1           0           1           0           1
           0           1           0           1           0           1
           0           1           0           1           0           1
           0           1           0           1           0           1
           0           1           0           1           0           1
           0           1           0           1           0           1
           0           1           0           1           0           1
           0           1           0           1           0           1
           0           1           0           1           0           1
           0           1           0           1           0           1
           0           1           0           1           0           1
           0           1           0           1           0           1
           0           1           0           1           0           1
           0           1           0           1           0           1
           0           1           0           1           0           1
           0           1           0           1           0           1
           0           1           0           1           0           1
           0           1           0           1           0           1
           0           1           0           1           0           1
           0           1           0           1           0           1
           0           1           0           1           0           1
           0           1           0           1           0           1
           0           1           0           1           0           1
           0           1           0           1           0           1
           0           1           0           1           0           1
           0           1           0           1           0           1
           0           1           0           1           0           1
           0           1           0           1           0           1
           0           1           0           1           0           1
           0           1           0           1           0           1
           0           1           0           1           0           1
           0           1           0           1           0           1
           0           1           0           1           0           1
           0           1           0           1           0           1
           0           1           0           1           0           1
           0           1           0           1           0           1
           0           1           0           1           0           1
           0           1           0           1           0           1
           0           1           0           1           0           1
           0           1           0           1           0           1
           0           1           0           1           0           1
           0           1           0           1           0           1
           0           1           0           1           0           1
           0           1           0           1           0           1
           0           1           0           1           0           1
           0           1           0           1           0           1
           0           1           0           1           0           1
           0           1           0           1           0           1
           0           1           0           1           0           1
           0           1           0           1           0           1
           0           1           0           1           0           1
           0           1           0           1           0           1
           0           1           0           1           0           1
           0           1           0           1           0           1
           0           1           0           1           0           1
           0           1           0           1           0           1
           0           1           0           1           0           1
           0           1           0           1           0           1
           0           1           0           1           0           1
           0           1           0           1           0           1
           0           1           0           1           0           1
           0           1           0           1           0           1
           0           1           0           1           0           1
           0           1           0           1           0           1
           0           1           0           1           0           1
           0           1           0           1           0           1
           0           1           0           1           0           1
           0           1           0           1           0           1
           0           1           0           1           0           1
           0           1           0           1           0           1
           0           1           0           1           0           1
           0           1           0           1           0           1
           0           1           0           1           0           1
           0           1           0           1           0           1
           0           1           0           1           0           1
           0           1           0           1           0           1
           0           1           0           1           0           1
           0           1           0           1           0           1
           0           1           0           1           0           1
           0           1           0           1           0           1
           0           1           0           1           0           1
           0           1           0           1           0           1
           0           1           0           1           0           1
           0           1           0           1           0           1
           0           1           0           1           0           1
           0           1           0           1           0           1
           0           1           0           1           0           1
           0           1           0           1           0           1
           0           1           0           1           0           1
           0           1           0           1           0           1
           0           1           0           1           0           1
           0           1           0           1           0           1
           0           1           0           1           0           1
           0           1           0           1           0           1
           0           1           0           1           0           1
           0           1           0           1           0           1
           0           1           0           1           0           1
           0           1           0           1           0           1
           0           1           0           1           0           1
           0           1           0           1           0           1
           0           1           0           1           0           1
           0           1           0           1           0           1
           0           1           0           1           0           1
           0           1           0           1           0           1
           0           1           0           1           0           1
           0           1           0           1           0           1
           0           1           0           1           0           1
           0           1           0           1           0           1
           0           1           0           1           0           1
           0           1           0           1           0           1
           0           1           0           1           0           1
           0           1           0           1           0           1
           0           1           0           1           0           1
           0           1           0           1           0           1
           0           1           0           1           0           1
           0           1           0           1           0           1
           0           1           0           1           0           1
           0           1           0           1           0           1
           0           1           0           1           0           1
           0           1           0           1           0           1
           0           1           0           1           0           1
           0           1           0           1           0           1
           0           1           0           1           0           1
           0           1           0           1           0           1
           0           1           0           1           0           1
           0           1           0           1           0           1
           0           1           0           1           0           1
           0           1           0           1           0           1
           0           1           0           1           0           1
           0           1           0           1           0           1
           1           0           1           0           1           0
           1           0           1           0           1           0
           1           0           1           0           1           0
           1           0           1           0           1           0
           1           0           1           0           1           0
           1           0           1           0           1           0
           1           0           1           0           1           0
           1           0           1           0           1           0
           1           0           1           0           1           0
           1           0           1           0           1           0
           1           0           1           0           1           0
           1           0           1           0           1           0
           1           0           1           0           1           0
           1           0           1           0           1           0
           1           0           1           0           1           0
           1           0           1           0           1           0
           1           0           1           0           1           0
           1           0           1           0           1           0
           1           0           1           0           1           0
           1           0           1           0           1           0
           1           0           1           0           1           0
           1           0           1           0           1           0
           1           0           1           0           1           0
           1           0           1           0           1           0
           1           0           1           0           1           0
           1           0           1           0           1           0
           1           0           1           0           1           0
           1           0           1           0           1           0
           1           0           1           0           1           0
           1           0           1           0           1           0
           1           0           1           0           1           0
           1           0           1           0           1           0
           1           0           1           0           1           0
           1           0           1           0           1           0
           1           0           1           0           1           0
           1           0           1           0           1           0
           1           0           1           0           1           0
           1           0           1           0           1           0
           1           0           1           0           1           0
           1           0           1           0           1           0
           1           0           1           0           1           0
           1           0           1           0           1           0
           1           0           1           0           1           0
           1           0           1           0           1           0
           1           0           1           0           1           0
           1           0           1           0           1           0
           1           0           1           0           1           0
           1           0           1           0           1           0
           1           0           1           0           1           0
           1           0           1           0           1           0
           1           0           1           0           1           0
           1           0           1           0           1           0
           1           0           1           0           1           0
           1           0           1           0           1           0
           1           0           1           0           1           0
           1           0           1           0           1           0
           1           0           1           0           1           0
           1           0           1           0           1           0
           1           0           1           0           1           0
           1           0           1           0           1           0
           1           0           1           0           1           0
           1           0           1           0           1           0
           1           0           1           0           1           0
           1           0           1           0           1           0
           1           0           1           0           1           0
           1           0           1           0           1           0
           1           0           1           0           1           0
           1           0           1           0           1           0
           1           0           1           0           1           0
           1           0           1           0           1           0
           1           0           1           0           1           0
           1           0           1           0           1           0
           1           0           1           0           1           0
           1           0           1           0           1           0
           1           0           1           0           1           0
           1           0           1           0           1           0
           1           0           1           0           1           0
           1           0           1           0           1           0
           1           0           1           0           1           0
           1           0           1           0           1           0
           1           0           1           0           1           0
           1           0           1           0           1           0
           1           0           1           0           1           0
           1           0           1           0           1           0
           1           0           1           0           1           0
           1           0           1           0           1           0
           1           0           1           0           1           0
           1           0           1           0           1           0
           1           0           1           0           1           0
           1           0           1           0           1           0
           1           0           1           0           1           0
           1           0           1           0           1           0
           1           0           1           0           1           0
           1           0           1           0           1           0
           1           0           1           0           1           0
           1           0           1           0           1           0
           1           0           1           0           1           0
           1           0           1           0           1           0
           1           0           1           0           1           0
           1           0           1           0           1           0
           1           0           1           0           1           0
           1           0           1           0           1           0
           1           0           1           0           1           0
           1           0           1           0           1           0
           1           0           1           0           1           0
           1           0           1           0           1           0
           1           0           1           0           1           0
           1           0           1           0           1           0
           1           0           1           0           1           0
           1           0           1           0           1           0
           1           0           1           0           1           0
           1           0           1           0           1           0
           1           0           1           0           1           0
           1           0           1           0           1           0
           1           0           1           0           1           0
           1           0           1           0           1           0
           1           0           1           0           1           0
           1           0           1           0           1           0
           1           0           1           0           1           0
           1           0           1           0           1           0
           1           0           1           0           1           0
           1           0           1           0           1           0
           1           0           1           0           1           0
           1           0           1           0           1           0
           1           0           1           0           1           0
           1           0           1           0           1           0
           1           0           1           0           1           0
           1           0           1           0           1           0
           1           0           1           0           1           0
           1           0           1           0           1           0
           1           0           1           0           1           0
           1           0           1           0           1           0
           1           0           1           0           1           0
           1           0           0           1           0           1
           0           1           0           1           0           1
           0           1           0           1           0           1
           0           1           0           1           0           1
           0           1           0           1           0           1
           0           1           0           1           0           1
           0           1           0           1           0           1
           0           1           0           1           0           1
           0           1           0           1           0           1
           0           1           0           1           0           1
           0           1           0           1           0           1
           0           1           0           1           0           1
           0           1           0           1           0           1
           0           1           0           1           0           1
           0           1           0           1           0           1
           0           1           0           1           0           1
           0           1           0           1           0           1
           0           1           0           1           0           1
           0           1           0           1           0           1
           0           1           0           1           0           1
           0           1           0           1           0           1
           0           1           0           1           0           1
           0           1           0           1           0           1
           0           1           0           1           0           1
           0           1           0           1           0           1
           0           1           0           1           0           1
           0           1           0           1           0           1
           0           1           0           1           0           1
           0           1           0           1           0           1
           0           1           0           1           0           1
           0           1           0           1           0           1
           0           1           0           1           0           1
           0           1           0           1           0           1
           0           1           0           1           0           1
           0           1           0           1           0           1
           0           1           0           1           0           1
           0           1           0           1           0           1
           0           1           0           1           0           1
           0           1           0           1           0           1
           0           1           0           1           0           1
           0           1           0           1           0           1
           0           1           0           1           0           1
           0           1           0           1           0           1
           0           1           0           1           0           1
           0           1           0           1           0           1
           0           1           0           1           0           1
           0           1           0           1           0           1
           0           1           0           1           0           1
           0           1           0           1           0           1
           0           1           0           1           0           1
           0           1           0           1           0           1
           0           1           0           1           0           1
           0           1           0           1           0           1
           0           1           0           1           0           1
           0           1           0           1           0           1
           0           1           0           1           0           1
           0           1           0           1           0           1
           0           1           0           1           0           1
           0           1           0           1           0           1
           0           1           0           1           0           1
           0           1           0           1           0           1
           0           1           0           1           0           1
           0           1           0           1           0           1
           0           1           0           1           0           1
           0           1           0           1           0           1
           0           1           0           1           0           1
           0           1           0           1           0           1
           0           1           0           1           0           1
           0           1           0           1           0           1
           0           1           0           1           0           1
           0           1           0           1           0           1
           0           1           0           1           0           1
           0           1           0           1           0           1
           0           1           0           1           0           1
           0           1           0           1           0           1
           0           1           0           1           0           1
           0           1           0           1           0           1
           0           1           0           1           0           1
           0           1           0           1           0           1
           0           1           0           1           0           1
           0           1           0           1           0           1
           0           1           0           1           0           1
           0           1           0           1           0           1
           0           1           0           1           0           1
           0           1           0           1           0           1
           0           1           0           1           0           1
           0           1           0           1           0           1
           0           1           0           1           0           1
           0           1           0           1           0           1
           0           1           0           1           0           1
           0           1           0           1           0           1
           0           1           0           1           0           1
           0           1           0           1           0           1
           0           1           0           1           0           1
           0           1           0           1           0           1
           0           1           0           1           0           1
           0           1           0           1           0           1
           0           1           0           1           0           1
           0           1           0           1           0           1
           0           1           0           1           0           1
           0           1           0           1           0           1
           0           1           0           1           0           1
           0           1           0           1           0           1
           0           1           0           1           0           1
           0           1           0           1           0           1
           0           1           0           1           0           1
           0           1           0           1           0           1
           0           1           0           1           0           1
           0           1           0           1           0           1
           0           1           0           1           0           1
           0           1           0           1           0           1
           0           1           0           1           0           1
           0           1           0           1           0           1
           0           1           0           1           0           1
           0           1           0           1           0           1
           0           1           0           1           0           1
           0           1           0           1           0           1
           0           1           0           1           0           1
           0           1           0           1           0           1
           0           1           0           1           0           1
           0           1           0           1           0           1
           0           1           0           1           0           1
           0           1           0           1           0           1
           0           1           0           1           0           1
           0           1           0           1           0           1
           0           1           0           1           0           1
           0           1           0           1           0           1
           0           1           0           1           0           1
           0           1           0           1           0           1
           0           1           0           1           0           1
           0           1           0           1           0           1
           0           1           0           1           0           1
           0           1           0           1           0           1
           0           1           0           1           0           1
           0           1           0           1           0           1
           0           1           0           1           0           1
           0           1           0           1           0           1
           0           1           0           1           0           1
           0           1           0           1           0           1
           0           1           0           1           0           1
           0           1           0           1           0           1
           0           1           0           1           0           1
           0           1           0           1           0           1
           0           1           0           1           0           1
           0           1           0           1           0           1
           0           1           0           1           0           1
           0           1           0           1           0           1
           0           1           0           1           0           1
           0           1           0           1           0           1
           0           1           0           1           0           1
           0           1           0           1           0           1
           0           1           0           1           0           1
           0           1           0           1           0           1
           0           1           0           1           0           1
           0           1           0           1           0           1
           0           1           0           1           0           1
           0           1           0           1           0           1
           0           1           0           1           0           1
           0           1           0           1           0           1
           0           1           0           1           0           1
           0           1           0           1           0           1
           0           1           0           1           0           1
           0           1           0           1           0           1
           0           1           0           1           0           1
           0           1           0           1           0           1
           0           1           0           1           0           1
           0           1           0           1           0           1
           0           1           0           1           0           1
           0           1           0           1           0           1
           0           1           0           1           0           1
           0           1           0           1           0           1
           0           1           0           1           0           1
           0           1           0           1           0           1
           0           1           0           1           0           1
           0           1           0           1           0           1
           0           1           0           1           0           1
           0           1           0           1           0           1
           0           1           0           1           0           1
           0           1           0           1           0           1
           0           1           0           1           0           1
           0           1           0           1           0           1
           0           1           0           1           0           1
           0           1           0           1           0           1
           0           1           0           1           0           1
           0           1           0           1           0           1
           0           1           0           1           0           1
           0           1           0           1           0           1
           0           1           0           1           0           1
           0           1           0           1           0           1
           0           1           0           1           0           1
           0           1           0           1           0           1
           0           1           0           1           0           1
           0           1           0           1           0           1
           0           1           0           1           0           1
           0           1           0           1           0           1
           0           1           0           1           0           1
           0           1           0           1           0           1
           0           1           0           1           0           1
           0           1           0           1           0           1
           0           1           0           1           0           1
           0           1           1           0           1           0
           1           0           1           0           1           0
           1           0           1           0           1           0
           1           0           1           0           1           0
           1           0           1           0           1           0
           1           0           1           0           1           0
           1           0           1           0           1           0
           1           0           1           0           1           0
           1           0           1           0           1           0
           1           0           1           0           1           0
           1           0           1           0           1           0
           1           0           1           0           1           0
           1           0           1           0           1           0
           1           0           1           0           1           0
           1           0           1           0           1           0
           1           0           1           0           1           0
           1           0           1           0           1           0
           1           0           1           0           1           0
           1           0           1           0           1           0
           1           0           1           0           1           0
           1           0           1           0           1           0
           1           0           1           0           1           0
           1           0           1           0           1           0
           1           0           1           0           1           0
           1           0           1           0           1           0
           1           0           1           0           1           0
           1           0           1           0           1           0
           1           0           1           0           1           0
           1           0           1           0           1           0
           1           0           1           0           1           0
           1           0           1           0           1           0
           1           0           1           0           1           0
           1           0           1           0           1           0
           1           0           1           0           1           0
           1           0           1           0           1           0
           1           0           1           0           1           0
           1           0           1           0           1           0
           1           0           1           0           1           0
           1           0           1           0           1           0
           1           0           1           0           1           0
           1           0           1           0           1           0
           1           0           1           0           1           0
           1           0           1           0           1           0
           1           0           1           0           1           0
           1           0           1           0           1           0
           1           0           1           0           1           0
           1           0           1           0           1           0
           1           0           1           0           1           0
           1           0           1           0           1           0
           1           0           1           0           1           0
           1           0           1           0           1           0
           1           0           1           0           1           0
           1           0           1           0           1           0
           1           0           1           0           1           0
           1           0           1           0           1           0
           1           0           1           0           1           0
           1           0           1           0           1           0
           1           0           1           0           1           0
           1           0           1           0           1           0
           1           0           1           0           1           0
           1           0           1           0           1           0
           1           0           1           0           1           0
           1           0           1           0           1           0
           1           0           1           0           1           0
           1           0           1           0           1           0
           1           0           1           0           1           0
           1           0           1           0           1           0
           1           0           1           0           1           0
           1           0           1           0           1           0
           1           0           1           0           1           0
           1           0           1           0           1           0
           1           0           1           0           1           0
           1           0           1           0           1           0
           1           0           1           0           1           0
           1           0           1           0           1           0
           1           0           1           0           1           0
           1           0           1           0           1           0
           1           0           1           0           1           0
           1           0           1           0           1           0
           1           0           1           0           1           0
           1           0           1           0           1           0
           1           0           1           0           1           0
           1           0           1           0           1           0
           1           0           1           0           1           0
           1           0           1           0           1           0
           1           0           1           0           1           0
           1           0           1           0           1           0
           1           0           1           0           1           0
           1           0           1           0           1           0
           1           0           1           0           1           0
           1           0           1           0           1           0
           1           0           1           0           1           0
           1           0           1           0           1           0
           1           0           1           0           1           0
           1           0           1           0           1           0
           1           0           1           0           1           0
           1           0           1           0           1           0
           1           0           1           0           1           0
           1           0           1           0           1           0
           1           0           1           0           1           0
           1           0           1           0           1           0
           1           0           1           0           1           0
           1           0           1           0           1           0
           1           0           1           0           1           0
           1           0           1           0           1           0
           1           0           1           0           1           0
           1           0           1           0           1           0
           1           0           1           0           1           0
           1           0           1           0           1           0
           1           0           1           0           1           0
           1           0           1           0           1           0
           1           0           1           0           1           0
           1           0           1           0           1           0
           1           0           1           0           1           0
           1           0           1           0           1           0
           1           0           1           0           1           0
           1           0           1           0           1           0
           1           0           1           0           1           0
           1           0           1           0           1           0
           1           0           1           0           1           0
           1           0           1           0           1           0
           1           0           1           0           1           0
           1           0           1           0           1           0
           1           0           1           0           1           0
           1           0           1           0           1           0
           1           0           1           0           1           0
           1           0           1           0           1           0
           1           0           1           0           1           0
           1           0           1           0           1           0
           1           0           1           0           1           0
           1           0           1           0           1           0
           1           0           1           0           1           0
           1           0           1           0           1           0
           1           0           1           0           1           0
           1           0           1           0           1           0
           1           0           1           0           1           0
           1           0           1           0           1           0
           1           0           1           0           1           0
           1           0           1           0           1           0
           1           0           1           0           1           0
           1           0           1           0           1           0
           1           0           1           0           1           0
           1           0           1           0           1           0
           1           0           1           0           1           0
           1           0           1           0           1           0
           1           0           1           0           1           0
           1           0           1           0           1           0
           1           0           1           0           1           0
           1           0           1           0           1           0
           1           0           1           0           1           0
           1           0           1           0           1           0
           1           0           1           0           1           0
           1           0           1           0           1           0
           1           0           1           0           1           0
           1           0           1           0           1           0
           1           0           1           0           1           0
           1           0           1           0           1           0
           1           0           1           0           1           0
           1           0           1           0           1           0
           1           0           1           0           1           0
           1           0           1           0           1           0
           1           0           1           0           1           0
           1           0           1           0           1           0
           1           0           1           0           1           0
           1           0           1           0           1           0
           1           0           1           0           1           0
           1           0           1           0           1           0
           1           0           1           0           1           0
           1           0           1           0           1           0
           1           0           1           0           1           0
           1           0           1           0           1           0
           1           0           1           0           1           0
           1           0           1           0           1           0
           1           0           1           0           1           0
           1           0           1           0           1           0
           1           0           1           0           1           0
           1           0           1           0           1           0
           1           0           1           0           1           0
           1           0           1           0           1           0
           1           0           1           0           1           0
           1           0           1           0           1           0
           1           0           1           0           1           0
           1           0           1           0           1           0
           1           0           1           0           1           0
           1           0           1           0           1           0
           1           0           1           0           1           0
           1           0           1           0           1           0
           1           0           1           0           1           0
           1           0           1           0           1           0
           1           0           1           0           1           0
           1           0           1           0           1           0
           1           0           1           0           1           0
           1           0           1           0           1           0
           1           0           1           0           1           0
           1           0           1           0           1           0
           1           0           1           0           1           0
           1           0           1           0           1           0
           1           0           1           0           1           0
           1           0           1           0           1           0
           1           0           1           0           1           0
           1           0           1           0           1           0
           1           0           1           0           1           0
           1           0           1           0           1           0
           1           0           1           0           1           0
           1           0           1           0           1           0
           1           0           1           0           1           0
           1           0           1           0           1           0
           1           0           1           0           1           0
           1           0           1           0           1           0
           1           0           1           0           1           0
           1           0           1           0           1           0
           1           0           1           0           1           0
           1           0           1           0           1           0
           1           0           1           0           1           0
           1           0           1           0           1           0
           1           0           1           0           1           0
           1           0           1           0           1           0
           1           0           1           0           1           0
           1           0           1           0           1           0
           1           0           1           0           1           0
           1           0           1           0           1           0
           1           0           1           0           1           0
           1           0           1           0           1           0
           1           0           1           0           1           0
           1           0           1           0           1           0
           1           0           1           0           1           0
           1           0           1           0           1           0
           1           0           1           0           1           0
           1           0           1           0           1           0
           1           0           1           0           1           0
           1           0           1           0           1           0
           1           0           1           0           1           0
           1           0           1           0           1           0
           1           0           1           0           1           0
           1           0           1           0           1           0
           1           0           1           0           1           0
           1           0           1           0           1           0
           1           0           1           0           1           0
           1           0           1           0           1           0
           1           0           1           0           1           0
           1           0           1           0           1           0
           1           0           1           0           1           0
           1           0           1           0           1           0
           1           0           1           0           1           0
           1           0           1           0           1           0
           1           0           1           0           1           0
           1           0           1           0           1           0
           1           0           1           0           1           0
           1           0           1           0           1           0
           1           0           1           0           1           0
           1           0           1           0           1           0
           1           0           1           0           1           0
           1           0           1           0           1           0
           1           0           1           0           1           0
           1           0           1           0           1           0
           1           0           1           0           1           0
           1           0           1           0           1           0
           1           0           1           0           1           0
           1           0           1           0           1           0
           1           0           1           0           1           0
           1           0           1           0           1           0
           1           0           1           0           1           0
           1           0           1           0           1           0
           1           0           1           0           1           0
           1           0           1           0           1           0
           1           0           1           0           1           0
           1           0           1           0           1           0
           0           1           0           1           0           1
           0           1           0           1           0           1
           0           1           0           1           0           1
           0           1           0           1           0           1
           0           1           0           1           0           1
           0           1           0           1           0           1
           0           1           0           1           0           1
           0           1           0           1           0           1
           0           1           0           1           0           1
           0           1           0           1           0           1
           0           1           0           1           0           1
           0           1           0           1           0           1
           0           1           0           1           0           1
           0           1           0           1           0           1
           0           1           0           1           0           1
           0           1           0           1           0           1
           0           1           0           1           0           1
           0           1           0           1           0           1
           0           1           0           1           0           1
           0           1           0           1           0           1
           0           1           0           1           0           1
           0           1           0           1           0           1
           0           1           0           1           0           1
           0           1           0           1           0           1
           0           1           0           1           0           1
           0           1           0           1           0           1
           0           1           0           1           0           1
           0           1           0           1           0           1
           0           1           0           1           0           1
           0           1           0           1           0           1
           0           1           0           1           0           1
           0           1           0           1           0           1
           0           1           0           1           0           1
           0           1           0           1           0           1
           0           1           0           1           0           1
           0           1           0           1           0           1
           0           1           0           1           0           1
           0           1           0           1           0           1
           0           1           0           1           0           1
           0           1           0           1           0           1
           0           1           0           1           0           1
           0           1           0           1           0           1
           0           1           0           1           0           1
           0           1           0           1           0           1
           0           1           0           1           0           1
           0           1           0           1           0           1
           0           1           0           1           0           1
           0           1           0           1           0           1
           0           1           0           1           0           1
           0           1           0           1           0           1
           0           1           0           1           0           1
           0           1           0           1           0           1
           0           1           0           1           0           1
           0           1           0           1           0           1
           0           1           0           1           0           1
           0           1           0           1           0           1
           0           1           0           1           0           1
           0           1           0           1           0           1
           0           1           0           1           0           1
           0           1           0           1           0           1
           0           1           0           1           0           1
           0           1           0           1           0           1
           0           1           0           1           0           1
           0           1           0           1           0           1
           0           1           0           1           0           1
           0           1           0           1           0           1
           0           1           0           1           1           0
           1           0           1           0           1           0
           1           0           1           0           1           0
           1           0           1           0           1           0
           1           0           1           0           1           0
           1           0           1           0           1           0
           1           0           1           0           1           0
           1           0           1           0           1           0
           1           0           1           0           1           0
           1           0           1           0           1           0
           1           0           1           0           1           0
           1           0           1           0           1           0
           1           0           1           0           1           0
           1           0           1           0           1           0
           1           0           1           0           1           0
           1           0           1           0           1           0
           1           0           1           0           1           0
           1           0           1           0           1           0
           1           0           1           0           1           0
           1           0           1           0           1           0
           1           0           1           0           1           0
           1           0           1           0           1           0
           1           0           1           0           1           0
           1           0           1           0           1           0
           1           0           1           0           1           0
           1           0           1           0           1           0
           1           0           1           0           1           0
           1           0           1           0           1           0
           1           0           1           0           1           0
           1           0           1           0           1           0
           1           0           1           0           1           0
           1           0           1           0           1           0
           1           0           1           0           1           0
           1           0           1           0           1           0
           1           0           1           0           1           0
           1           0           1           0           1           0
           1           0           1           0           1           0
           1           0           1           0           1           0
           1           0           1           0           1           0
           1           0           1           0           1           0
           1           0           1           0           1           0
           1           0           1           0           1           0
           1           0           1           0           1           0
           1           0           1           0           1           0
           1           0           1           0           1           0
           1           0           1           0           1           0
           1           0           1           0           1           0
           1           0           1           0           1           0
           1           0           1           0           1           0
           1           0           1           0           1           0
           1           0           1           0           1           0
           1           0           1           0           1           0
           1           0           1           0           1           0
           1           0           1           0           1           0
           1           0           1           0           1           0
           1           0           1           0           1           0
           1           0           1           0           1           0
           1           0           1           0           1           0
           1           0           1           0           1           0
           1           0           1           0           1           0
           1           0           1           0           1           0
           1           0           1           0           1           0
           1           0           1           0           1           0
           1           0           1           0           1           0
           1           0           1           0           1           0
           1           0           1           0           1           0
           1           0           1           0           1           0
           1           0           0           1           0           1
           0           1           0           1           0           1
           0           1           0           1           0           1
           0           1           0           1           0           1
           0           1           0           1           0           1
           0           1           0           1           0           1
           0           1           0           1           0           1
           0           1           0           1           0           1
           0           1           0           1           0           1
           0           1           0           1           0           1
           0           1           0           1           0           1
           0           1           0           1           0           1
           0           1           0           1           0           1
           0           1           0           1           0           1
           0           1           0           1           0           1
           0           1           0           1           0           1
           0           1           0           1           0           1
           0           1           0           1           0           1
           0           1           0           1           0           1
           0           1           0           1           0           1
           0           1           0           1           0           1
           0           1           0           1           0           1
           0           1           0           1           0           1
           0           1           0           1           0           1
           0           1           0           1           0           1
           0           1           0           1           0           1
           0           1           0           1           0           1
           0           1           0           1           0           1
           0           1           0           1           0           1
           0           1           0           1           0           1
           0           1           0           1           0           1
           0           1           0           1           0           1
           0           1           0           1           0           1
           0           1           0           1           0           1
           0           1           0           1           0           1
           0           1           0           1           0           1
           0           1           0           1           0           1
           0           1           0           1           0           1
           0           1           0           1           0           1
           0           1           0           1           0           1
           0           1           0           1           0           1
           0           1           0           1           0           1
           0           1           0           1           0           1
           0           1           0           1           0           1
           0           1           0           1           0           1
           0           1           0           1           0           1
           0           1           0           1           0           1
           0           1           0           1           0           1
           0           1           0           1           0           1
           0           1           0           1           0           1
           0           1           0           1           0           1
           0           1           0           1           0           1
           0           1           0           1           0           1
           0           1           0           1           0           1
           0           1           0           1           0           1
           0           1           0           1           0           1
           0           1           0           1           0           1
           0           1           0           1           0           1
           0           1           0           1           0           1
           0           1           0           1           0           1
           0           1           0           1           0           1
           0           1           0           1           0           1
           0           1           0           1           0           1
           0           1           0           1           0           1
           0           1           0           1           0           1
           0           1           0           1           0           1
           0           1           0           1           0           1
           0           1           0           1           0           1
           0           1           0           1           0           1
           0           1           0           1           0           1
           0           1           0           1           0           1
           0           1           0           1           0           1
           0           1           0           1           0           1
           0           1           0           1           0           1
           0           1           0           1           0           1
           0           1           0           1           0           1
           0           1           0           1           0           1
           0           1           0           1           0           1
           0           1           0           1           0           1
           0           1           0           1           0           1
           0           1           0           1           0           1
           0           1           0           1           0           1
           0           1           0           1           0           1
           0           1           0           1           0           1
           0           1           0           1           0           1
           0           1           0           1           0           1
           0           1           0           1           0           1
           0           1           0           1           0           1
           0           1           0           1           0           1
           0           1           0           1           0           1
           0           1           0           1           0           1
           0           1           0           1           0           1
           0           1           0           1           0           1
           0           1           0           1           0           1
           0           1           0           1           0           1
           0           1           0           1           0           1
           0           1           0           1           0           1
           0           1           0           1           0           1
           0           1           0           1           0           1
           0           1           0           1           0           1
           0           1           0           1           0           1
           0           1           0           1           0           1
           0           1           0           1           0           1
           0           1           0           1           0           1
           0           1           0           1           0           1
           0           1           0           1           0           1
           0           1           0           1           0           1
           0           1           0           1           0           1
           0           1           0           1           0           1
           0           1           0           1           0           1
           0           1           0           1           0           1
           0           1           0           1           0           1
           0           1           0           1           0           1
           0           1           0           1           0           1
           0           1           0           1           0           1
           0           1           0           1           0           1
           0           1           0           1           0           1
           0           1           0           1           0           1
           0           1           0           1           0           1
           0           1           0           1           0           1
           0           1           0           1           0           1
           0           1           0           1           0           1
           0           1           0           1           0           1
           0           1           0           1           0           1
           0           1           0           1           0           1
           0           1           0           1           0           1
           0           1           0           1           0           1
           0           1           0           1           0           1
           0           1           0           1           0           1
           0           1           0           1           0           1
           0           1           0           1           0           1
           0           1           0           1           0           1
           0           1           0           1           0           1
           0           1           0           1           0           1
           0           1           0           1           0           1
           0           1           0           1           0           1
           0           1           0           1           0           1
           0           1           0           1           0           1
           0           1           0           1           0           1
           0           1           0           1           0           1
           0           1           0           1           0           1
           0           1           0           1           0           1
           0           1           0           1           0           1
           0           1           0           1           0           1
           0           1           0           1           0           1
           0           1           0           1           0           1
           0           1           0           1           0           1
           0           1           0           1           0           1
           0           1           0           1           0           1
           0           1           0           1           0           1
           0           1           0           1           0           1
           0           1           0           1           0           1
           0           1           0           1           0           1
           0           1           0           1           0           1
           0           1           0           1           0           1
           0           1           0           1           0           1
           0           1           0           1           0           1
           0           1           0           1           0           1
           0           1           0           1           0           1
           0           1           0           1           0           1
           0           1           0           1           0           1
           0           1           0           1           0           1
           0           1           0           1           0           1
           0           1           0           1           0           1
           0           1           0           1           0           1
           0           1           0           1           0           1
           0           1           0           1           0           1
           0           1           0           1           0           1
           0           1           0           1           0           1
           0           1           0           1           0           1
           0           1           0           1           0           1
           0           1           0           1           0           1
           0           1           0           1           0           1
           0           1           0           1           0           1
           0           1           0           1           0           1
           0           1           0           1           0           1
           0           1           0           1           0           1
           0           1           0           1           0           1
           0           1           0           1           0           1
           0           1           0           1           0           1
           0           1           0           1           0           1
           0           1           0           1           0           1
           0           1           0           1           0           1
           0           1           0           1           0           1
           0           1           0           1           0           1
           0           1           0           1           0           1
           0           1           0           1           0           1
           0           1           0           1           0           1
           0           1           0           1           0           1
           0           1           0           1           0           1
           0           1           0           1           0           1
           0           1           0           1           0           1
           0           1           0           1           0           1
           0           1           0           1           0           1
           0           1           0           1           0           1
           0           1           0           1           0           1
           0           1           0           1           0           1
           0           1           0           1           0           1
           0           1           0           1           0           1
           0           1           0           1           0           1
           0           1           1           0           1           0
           1           0           1           0           1           0
           1           0           1           0           1           0
           1           0           1           0           1           0
           1           0           1           0           1           0
           1           0           1           0           1           0
           1           0           1           0           1           0
           1           0           1           0           1           0
           1           0           1           0           1           0
           1           0           1           0           1           0
           1           0           1           0           1           0
           1           0           1           0           1           0
           1           0           1           0           1           0
           1           0           1           0           1           0
           1           0           1           0           1           0
           1           0           1           0           1           0
           1           0           1           0           1           0
           1           0           1           0           1           0
           1           0           1           0           1           0
           1           0           1           0           1           0
           1           0           1           0           1           0
           1           0           1           0           1           0
           1           0           1           0           1           0
           1           0           1           0           1           0
           1           0           1           0           1           0
           1           0           1           0           1           0
           1           0           1           0           1           0
           1           0           1           0           1           0
           1           0           1           0           1           0
           1           0           1           0           1           0
           1           0           1           0           1           0
           1           0           1           0           1           0
           1           0           1           0           1           0
           1           0           1           0           1           0
           1           0           1           0           1           0
           1           0           1           0           1           0
           1           0           1           0           1           0
           1           0           1           0           1           0
           1           0           1           0           1           0
           1           0           1           0           1           0
           1           0           1           0           1           0
           1           0           1           0           1           0
           1           0           1           0           1           0
           1           0           1           0           1           0
           1           0           1           0           1           0
           1           0           1           0           1           0
           1           0           1           0           1           0
           1           0           1           0           1           0
           1           0           1           0           1           0
           1           0           1           0           1           0
           1           0           1           0           1           0
           1           0           1           0           1           0
           1           0           1           0           1           0
           1           0           1           0           1           0
           1           0           1           0           1           0
           1           0           1           0           1           0
           1           0           1           0           1           0
           1           0           1           0           1           0
           1           0           1           0           1           0
           1           0           1           0           1           0
           1           0           1           0           1           0
           1           0           1           0           1           0
           1           0           1           0           1           0
           1           0           1           0           1           0
           1           0           1           0           1           0
           1           0           1           0           1           0
           1           0           1           0           1           0
           1           0           1           0           1           0
           1           0           1           0           1           0
           1           0           1           0           1           0
           1           0           1           0           1           0
           1           0           1           0           1           0
           1           0           1           0           1           0
           1           0           1           0           1           0
           1           0           1           0           1           0
           1           0           1           0           1           0
           1           0           1           0           1           0
           1           0           1           0           1           0
           1           0           1           0           1           0
           1           0           1           0           1           0
           1           0           1           0           1           0
           1           0           1           0           1           0
           1           0           1           0           1           0
           1           0           1           0           1           0
           1           0           1           0           1           0
           1           0           1           0           1           0
           1           0           1           0           1           0
           1           0           1           0           1           0
           1           0           1           0           1           0
           1           0           1           0           1           0
           1           0           1           0           1           0
           1           0           1           0           1           0
           1           0           1           0           1           0
           1           0           1           0           1           0
           1           0           1           0           1           0
           1           0           1           0           1           0
           1           0           1           0           1           0
           1           0           1           0           1           0
           1           0           1           0           1           0
           1           0           1           0           1           0
           1           0           1           0           1           0
           1           0           1           0           1           0
           1           0           1           0           1           0
           1           0           1           0           1           0
           1           0           1           0           1           0
           1           0           1           0           1           0
           1           0           1           0           1           0
           1           0           1           0           1           0
           1           0           1           0           1           0
           1           0           1           0           1           0
           1           0           1           0           1           0
           1           0           1           0           1           0
           1           0           1           0           1           0
           1           0           1           0           1           0
           1           0           1           0           1           0
           1           0           1           0           1           0
           1           0           1           0           1           0
           1           0           1           0           1           0
           1           0           1           0           1           0
           1           0           1           0           1           0
           1           0           1           0           1           0
           1           0           1           0           1           0
           1           0           1           0           1           0
           1           0           1           0           1           0
           1           0           1           0           1           0
           1           0           1           0           1           0
           1           0           1           0           1           0
           1           0           1           0           1           0
           1           0           1           0           1           0
           1           0           1           0           1           0
           1           0           1           0           1           0
           1           0           1           0           1           0
           1           0           1           0           1           0
           1           0           1           0           1           0
           1           0           1           0           1           0
           1           0           1           0           1           0
           1           0           1           0           1           0
           1           0           1           0           1           0
           1           0           1           0           1           0
           1           0           1           0           1           0
           1           0           1           0           1           0
           1           0           1           0           1           0
           1           0           1           0           1           0
           1           0           1           0           1           0
           1           0           1           0           1           0
           1           0           1           0           1           0
           1           0           1           0           1           0
           1           0           1           0           1           0
           1           0           1           0           1           0
           1           0           1           0           1           0
           1           0           1           0           1           0
           1           0           1           0           1           0
           1           0           1           0           1           0
           1           0           1           0           1           0
           1           0           1           0           1           0
           1           0           1           0           1           0
           1           0           1           0           1           0
           1           0           1           0           1           0
           1           0           1           0           1           0
           1           0           1           0           1           0
           1           0           1           0           1           0
           1           0           1           0           1           0
           1           0           1           0           1           0
           1           0           1           0           1           0
           1           0           1           0           1           0
           1           0           1           0           1           0
           1           0           1           0           1           0
           1           0           1           0           1           0
           1           0           1           0           1           0
           1           0           1           0           1           0
           1           0           1           0           1           0
           1           0           1           0           1           0
           1           0           1           0           1           0
           1           0           1           0           1           0
           1           0           1           0           1           0
           1           0           1           0           1           0
           1           0           1           0           1           0
           1           0           1           0           1           0
           1           0           1           0           1           0
           1           0           1           0           1           0
           1           0           1           0           1           0
           1           0           1           0           1           0
           1           0           1           0           1           0
           1           0           1           0           1           0
           1           0           1           0           1           0
           1           0           1           0           1           0
           1           0           1           0           1           0
           1           0           1           0           1           0
           1           0           1           0           1           0
           1           0           1           0           1           0
           1           0           1           0           1           0
           1           0           1           0           1           0
           1           0           1           0           1           0
           1           0           1           0           1           0
           1           0           1           0           1           0
           1           0           1           0           1           0
           1           0           1           0           1           0
           1           0           1           0           1           0
           1           0           1           0           1           0
           1           0           1           0           1           0
           1           0           0           1           0           1
           0           1           0           1           0           1
           0           1           0           1           0           1
           0           1           0           1           0           1
           0           1           0           1           0           1
           0           1           0           1           0           1
           0           1           0           1           0           1
           0           1           0           1           0           1
           0           1           0           1           0           1
           0           1           0           1           0           1
           0           1           0           1           0           1
           0           1           0           1           0           1
           0           1           0           1           0           1
           0           1           0           1           0           1
           0           1           0           1           0           1
           0           1           0           1           0           1
           0           1           0           1           0           1
           0           1           0           1           0           1
           0           1           0           1           0           1
           0           1           0           1           0           1
           0           1           0           1           0           1
           0           1           0           1           0           1
           0           1           0           1           0           1
           0           1           0           1           0           1
           0           1           0           1           0           1
           0           1           0           1           0           1
           0           1           0           1           0           1
           0           1           0           1           0           1
           0           1           0           1           0           1
           0           1           0           1           0           1
           0           1           0           1           0           1
           0           1           0           1           0           1
           0           1           0           1           0           1
           0           1           0           1           0           1
           0           1           0           1           0           1
           0           1           0           1           0           1
           0           1           0           1           0           1
           0           1           0           1           0           1
           0           1           0           1           0           1
           0           1           0           1           0           1
           0           1           0           1           0           1
           0           1           0           1           0           1
           0           1           0           1           0           1
           0           1           0           1           0           1
           0           1           0           1           0           1
           0           1           0           1           0           1
           0           1           0           1           0           1
           0           1           0           1           0           1
           0           1           0           1           0           1
           0           1           0           1           0           1
           0           1           0           1           0           1
           0           1           0           1           0           1
           0           1           0           1           0           1
           0           1           0           1           0           1
           0           1           0           1           0           1
           0           1           0           1           0           1
           0           1           0           1           0           1
           0           1           0           1           0           1
           0           1           0           1           0           1
           0           1           0           1           0           1
           0           1           0           1           0           1
           0           1           0           1           0           1
           0           1           0           1           0           1
           0           1           0           1           0           1
           0           1           0           1           0           1
           0           1           0           1           0           1
           0           1           0           1           0           1
           1           0           1           0           1           0
           1           0           1           0           1           0
           1           0           1           0           1           0
           1           0           1           0           1           0
           1           0           1           0           1           0
           1           0           1           0           1           0
           1           0           1           0           1           0
           1           0           1           0           1           0
           1           0           1           0           1           0
           1           0           1           0           1           0
           1           0           1           0           1           0
           1           0           1           0           1           0
           1           0           1           0           1           0
           1           0           1           0           1           0
           1           0           1           0           1           0
           1           0           1           0           1           0
           1           0           1           0           1           0
           1           0           1           0           1           0
           1           0           1           0           1           0
           1           0           1           0           1           0
           1           0           1           0           1           0
           1           0           1           0           1           0
           1           0           1           0           1           0
           1           0           1           0           1           0
           1           0           1           0           1           0
           1           0           1           0           1           0
           1           0           1           0           1           0
           1           0           1           0           1           0
           1           0           1           0           1           0
           1           0           1           0           1           0
           1           0           1           0           1           0
           1           0           1           0           1           0
           1           0           1           0           1           0
           1           0           1           0           1           0
           1           0           1           0           1           0
           1           0           1           0           1           0
           1           0           1           0           1           0
           1           0           1           0           1           0
           1           0           1           0           1           0
           1           0           1           0           1           0
           1           0           1           0           1           0
           1           0           1           0           1           0
           1           0           1           0           1           0
           1           0           1           0           1           0
           1           0           1           0           1           0
           1           0           1           0           1           0
           1           0           1           0           1           0
           1           0           1           0           1           0
           1           0           1           0           1           0
           1           0           1           0           1           0
           1           0           1           0           1           0
           1           0           1           0           1           0
           1           0           1           0           1           0
           1           0           1           0           1           0
           1           0           1           0           1           0
           1           0           1           0           1           0
           1           0           1           0           1           0
           1           0           1           0           1           0
           1           0           1           0           1           0
           1           0           1           0           1           0
           1           0           1           0           1           0
           1           0           1           0           1           0
           1           0           1           0           1           0
           1           0           1           0           1           0
           1           0           1           0           1           0
           1           0           1           0           1           0
           1           0           1           0           1           0
           1           0           1           0           1           0
           1           0           1           0           1           0
           1           0           1           0           1           0
           1           0           1           0           1           0
           1           0           1           0           1           0
           1           0           1           0           1           0
           1           0           1           0           1           0
           1           0           1           0           1           0
           1           0           1           0           1           0
           1           0           1           0           1           0
           1           0           1           0           1           0
           1           0           1           0           1           0
           1           0           1           0           1           0
           1           0           1           0           1           0
           1           0           1           0           1           0
           1           0           1           0           1           0
           1           0           1           0           1           0
           1           0           1           0           1           0
           1           0           1           0           1           0
           1           0           1           0           1           0
           1           0           1           0           1           0
           1           0           1           0           1           0
           1           0           1           0           1           0
           1           0           1           0           1           0
           1           0           1           0           1           0
           1           0           1           0           1           0
           1           0           1           0           1           0
           1           0           1           0           1           0
           1           0           1           0           1           0
           1           0           1           0           1           0
           1           0           1           0           1           0
           1           0           1           0           1           0
           1           0           1           0           1           0
           1           0           1           0           1           0
           1           0           1           0           1           0
           1           0           1           0           1           0
           1           0           1           0           1           0
           1           0           1           0           1           0
           1           0           1           0           1           0
           1           0           1           0           1           0
           1           0           1           0           1           0
           1           0           1           0           1           0
           1           0           1           0           1           0
           1           0           1           0           1           0
           1           0           1           0           1           0
           1           0           1           0           1           0
           1           0           1           0           1           0
           1           0           1           0           1           0
           1           0           1           0           1           0
           1           0           1           0           1           0
           1           0           1           0           1           0
           1           0           1           0           1           0
           1           0           1           0           1           0
           1           0           1           0           1           0
           1           0           1           0           1           0
           1           0           1           0           1           0
           1           0           1           0           1           0
           1           0           1           0           1           0
           1           0           1           0           1           0
           1           0           1           0           1           0
           1           0           1           0           1           0
           1           0           1           0           1           0
           1           0           1           0           1           0
           1           0           1           0           1           0
           1           0           1           0           1           0
           1           0           1           0           1           0
           1           0           0           1           0           1
           0           1           0           1           0           1
           0           1           0           1           0           1
           0           1           0           1           0           1
           0           1           0           1           0           1
           0           1           0           1           0           1
           0           1           0           1           0           1
           0           1           0           1           0           1
           0           1           0           1           0           1
           0           1           0           1           0           1
           0           1           0           1           0           1
           0           1           0           1           0           1
           0           1           0           1           0           1
           0           1           0           1           0           1
           0           1           0           1           0           1
           0           1           0           1           0           1
           0           1           0           1           0           1
           0           1           0           1           0           1
           0           1           0           1           0           1
           0           1           0           1           0           1
           0           1           0           1           0           1
           0           1           0           1           0           1
           0           1           0           1           0           1
           0           1           0           1           0           1
           0           1           0           1           0           1
           0           1           0           1           0           1
           0           1           0           1           0           1
           0           1           0           1           0           1
           0           1           0           1           0           1
           0           1           0           1           0           1
           0           1           0           1           0           1
           0           1           0           1           0           1
           0           1           0           1           0           1
           0           1           0           1           0           1
           0           1           0           1           0           1
           0           1           0           1           0           1
           0           1           0           1           0           1
           0           1           0           1           0           1
           0           1           0           1           0           1
           0           1           0           1           0           1
           0           1           0           1           0           1
           0           1           0           1           0           1
           0           1           0           1           0           1
           0           1           0           1           0           1
           0           1           0           1           0           1
           0           1           0           1           0           1
           0           1           0           1           0           1
           0           1           0           1           0           1
           0           1           0           1           0           1
           0           1           0           1           0           1
           0           1           0           1           0           1
           0           1           0           1           0           1
           0           1           0           1           0           1
           0           1           0           1           0           1
           0           1           0           1           0           1
           0           1           0           1           0           1
           0           1           0           1           0           1
           0           1           0           1           0           1
           0           1           0           1           0           1
           0           1           0           1           0           1
           0           1           0           1           0           1
           0           1           0           1           0           1
           0           1           0           1           0           1
           0           1           0           1           0           1
           0           1           0           1           0           1
           0           1           0           1           0           1
           0           1           0           1           0           1
           1           0           1           0           1           0
           1           0           1           0           1           0
           1           0           1           0           1           0
           1           0           1           0           1           0
           1           0           1           0           1           0
           1           0           1           0           1           0
           1           0           1           0           1           0
           1           0           1           0           1           0
           1           0           1           0           1           0
           1           0           1           0           1           0
           1           0           1           0           1           0
           1           0           1           0           1           0
           1           0           1           0           1           0
           1           0           1           0           1           0
           1           0           1           0           1           0
           1           0           1           0           1           0
           1           0           1           0           1           0
           1           0           1           0           1           0
           1           0           1           0           1           0
           1           0           1           0           1           0
           1           0           1           0           1           0
           1           0           1           0           1           0
           1           0           1           0           1           0
           1           0           1           0           1           0
           1           0           1           0           1           0
           1           0           1           0           1           0
           1           0           1           0           1           0
           1           0           1           0           1           0
           1           0           1           0           1           0
           1           0           1           0           1           0
           1           0           1           0           1           0
           1           0           1           0           1           0
           1           0           1           0           1           0
           1           0           1           0           1           0
           1           0           1           0           1           0
           1           0           1           0           1           0
           1           0           1           0           1           0
           1           0           1           0           1           0
           1           0           1           0           1           0
           1           0           1           0           1           0
           1           0           1           0           1           0
           1           0           1           0           1           0
           1           0           1           0           1           0
           1           0           1           0           1           0
           1           0           1           0           1           0
           1           0           1           0           1           0
           1           0           1           0           1           0
           1           0           1           0           1           0
           1           0           1           0           1           0
           1           0           1           0           1           0
           1           0           1           0           1           0
           1           0           1           0           1           0
           1           0           1           0           1           0
           1           0           1           0           1           0
           1           0           1           0           1           0
           1           0           1           0           1           0
           1           0           1           0           1           0
           1           0           1           0           1           0
           1           0           1           0           1           0
           1           0           1           0           1           0
           1           0           1           0           1           0
           1           0           1           0           1           0
           1           0           1           0           1           0
           1           0           1           0           1           0
           1           0           1           0           1           0
           1           0           1           0           1           0
           1           0           1           0           0           1
           0           1           0           1           0           1
           0           1           0           1           0           1
           0           1           0           1           0           1
           0           1           0           1           0           1
           0           1           0           1           0           1
           0           1           0           1           0           1
           0           1           0           1           0           1
           0           1           0           1           0           1
           0           1           0           1           0           1
           0           1           0           1           0           1
           0           1           0           1           0           1
           0           1           0           1           0           1
           0           1           0           1           0           1
           0           1           0           1           0           1
           0           1           0           1           0           1
           0           1           0           1           0           1
           0           1           0           1           0           1
           0           1           0           1           0           1
           0           1           0           1           0           1
           0           1           0           1           0           1
           0           1           0           1           0           1
           0           1           0           1           0           1
           0           1           0           1           0           1
           0           1           0           1           0           1
           0           1           0           1           0           1
           0           1           0           1           0           1
           0           1           0           1           0           1
           0           1           0           1           0           1
           0           1           0           1           0           1
           0           1           0           1           0           1
           0           1           0           1           0           1
           0           1           0           1           0           1
           0           1           0           1           0           1
           0           1           0           1           0           1
           0           1           0           1           0           1
           0           1           0           1           0           1
           0           1           0           1           0           1
           0           1           0           1           0           1
           0           1           0           1           0           1
           0           1           0           1           0           1
           0           1           0           1           0           1
           0           1           0           1           0           1
           0           1           0           1           0           1
           0           1           0           1           0           1
           0           1           0           1           0           1
           0           1           0           1           0           1
           0           1           0           1           0           1
           0           1           0           1           0           1
           0           1           0           1           0           1
           0           1           0           1           0           1
           0           1           0           1           0           1
           0           1           0           1           0           1
           0           1           0           1           0           1
           0           1           0           1           0           1
           0           1           0           1           0           1
           0           1           0           1           0           1
           0           1           0           1           0           1
           0           1           0           1           0           1
           0           1           0           1           0           1
           0           1           0           1           0           1
           0           1           0           1           0           1
           0           1           0           1           0           1
           0           1           0           1           0           1
           0           1           0           1           0           1
           0           1           0           1           0           1
           0           1           0           1           0           1
           0           1           1           0           1           0
           1           0           1           0           1           0
           1           0           1           0           1           0
           1           0           1           0           1           0
           1           0           1           0           1           0
           1           0           1           0           1           0
           1           0           1           0           1           0
           1           0           1           0           1           0
           1           0           1           0           1           0
           1           0           1           0           1           0
           1           0           1           0           1           0
           1           0           1           0           1           0
           1           0           1           0           1           0
           1           0           1           0           1           0
           1           0           1           0           1           0
           1           0           1           0           1           0
           1           0           1           0           1           0
           1           0           1           0           1           0
           1           0           1           0           1           0
           1           0           1           0           1           0
           1           0           1           0           1           0
           1           0           1           0           1           0
           1           0           1           0           1           0
           1           0           1           0           1           0
           1           0           1           0           1           0
           1           0           1           0           1           0
           1           0           1           0           1           0
           1           0           1           0           1           0
           1           0           1           0           1           0
           1           0           1           0           1           0
           1           0           1           0           1           0
           1           0           1           0           1           0
           1           0           1           0           1           0
           1           0           1           0           1           0
           1           0           1           0           1           0
           1           0           1           0           1           0
           1           0           1           0           1           0
           1           0           1           0           1           0
           1           0           1           0           1           0
           1           0           1           0           1           0
           1           0           1           0           1           0
           1           0           1           0           1           0
           1           0           1           0           1           0
           1           0           1           0           1           0
           1           0           1           0           1           0
           1           0           1           0           1           0
           1           0           1           0           1           0
           1           0           1           0           1           0
           1           0           1           0           1           0
           1           0           1           0           1           0
           1           0           1           0           1           0
           1           0           1           0           1           0
           1           0           1           0           1           0
           1           0           1           0           1           0
           1           0           1           0           1           0
           1           0           1           0           1           0
           1           0           1           0           1           0
           1           0           1           0           1           0
           1           0           1           0           1           0
           1           0           1           0           1           0
           1           0           1           0           1           0
           1           0           1           0           1           0
           1           0           1           0           1           0
           1           0           1           0           1           0
           1           0           1           0           1           0
           1           0           1           0           1           0
           1           0           1           0           1           0
           1           0           1           0           1           0
           1           0           1           0           1           0
           1           0           1           0           1           0
           1           0           1           0           1           0
           1           0           1           0           1           0
           1           0           1           0           1           0
           1           0           1           0           1           0
           1           0           1           0           1           0
           1           0           1           0           1           0
           1           0           1           0           1           0
           1           0           1           0           1           0
           1           0           1           0           1           0
           1           0           1           0           1           0
           1           0           1           0           1           0
           1           0           1           0           1           0
           1           0           1           0           1           0
           1           0           1           0           1           0
           1           0           1           0           1           0
           1           0           1           0           1           0
           1           0           1           0           1           0
           1           0           1           0           1           0
           1           0           1           0           1           0
           1           0           1           0           1           0
           1           0           1           0           1           0
           1           0           1           0           1           0
           1           0           1           0           1           0
           1           0           1           0           1           0
           1           0           1           0           1           0
           1           0           1           0           1           0
           1           0           1           0           1           0
           1           0           1           0           1           0
           1           0           1           0           1           0
           1           0           1           0           1           0
           1           0           1           0           1           0
           1           0           1           0           1           0
           1           0           1           0           1           0
           1           0           1           0           1           0
           1           0           1           0           1           0
           1           0           1           0           1           0
           1           0           1           0           1           0
           1           0           1           0           1           0
           1           0           1           0           1           0
           1           0           1           0           1           0
           1           0           1           0           1           0
           1           0           1           0           1           0
           1           0           1           0           1           0
           1           0           1           0           1           0
           1           0           1           0           1           0
           1           0           1           0           1           0
           1           0           1           0           1           0
           1           0           1           0           1           0
           1           0           1           0           1           0
           1           0           1           0           1           0
           1           0           1           0           1           0
           1           0           1           0           1           0
           1           0           1           0           1           0
           1           0           1           0           1           0
           1           0           1           0           1           0
           1           0           1           0           1           0
           1           0           1           0           1           0
           1           0           1           0           1           0
           1           0           1           0           1           0
           1           0           1           0           1           0
           1           0           1           0           1           0
           1           0           1           0           1           0
           1           0           1           0           1           0
           1           0           1           0           0           1
           0           1           0           1           0           1
           0           1           0           1           0           1
           0           1           0           1           0           1
           0           1           0           1           0           1
           0           1           0           1           0           1
           0           1           0           1           0           1
           0           1           0           1           0           1
           0           1           0           1           0           1
           0           1           0           1           0           1
           0           1           0           1           0           1
           0           1           0           1           0           1
           0           1           0           1           0           1
           0           1           0           1           0           1
           0           1           0           1           0           1
           0           1           0           1           0           1
           0           1           0           1           0           1
           0           1           0           1           0           1
           0           1           0           1           0           1
           0           1           0           1           0           1
           0           1           0           1           0           1
           0           1           0           1           0           1
           0           1           0           1           0           1
           0           1           0           1           0           1
           0           1           0           1           0           1
           0           1           0           1           0           1
           0           1           0           1           0           1
           0           1           0           1           0           1
           0           1           0           1           0           1
           0           1           0           1           0           1
           0           1           0           1           0           1
           0           1           0           1           0           1
           0           1           0           1           0           1
           0           1           0           1           0           1
           0           1           0           1           0           1
           0           1           0           1           0           1
           0           1           0           1           0           1
           0           1           0           1           0           1
           0           1           0           1           0           1
           0           1           0           1           0           1
           0           1           0           1           0           1
           0           1           0           1           0           1
           0           1           0           1           0           1
           0           1           0           1           0           1
           0           1           0           1           0           1
           0           1           0           1           0           1
           0           1           0           1           0           1
           0           1           0           1           0           1
           0           1           0           1           0           1
           0           1           0           1           0           1
           0           1           0           1           0           1
           0           1           0           1           0           1
           0           1           0           1           0           1
           0           1           0           1           0           1
           0           1           0           1           0           1
           0           1           0           1           0           1
           0           1           0           1           0           1
           0           1           0           1           0           1
           0           1           0           1           0           1
           0           1           0           1           0           1
           0           1           0           1           0           1
           0           1           0           1           0           1
           0           1           0           1           0           1
           0           1           0           1           0           1
           0           1           0           1           0           1
           0           1           0           1           0           1
           0           1           0           1           0           1
           0           1           1           0           1           0
           1           0           1           0           1           0
           1           0           1           0           1           0
           1           0           1           0           1           0
           1           0           1           0           1           0
           1           0           1           0           1           0
           1           0           1           0           1           0
           1           0           1           0           1           0
           1           0           1           0           1           0
           1           0           1           0           1           0
           1           0           1           0           1           0
           1           0           1           0           1           0
           1           0           1           0           1           0
           1           0           1           0           1           0
           1           0           1           0           1           0
           1           0           1           0           1           0
           1           0           1           0           1           0
           1           0           1           0           1           0
           1           0           1           0           1           0
           1           0           1           0           1           0
           1           0           1           0           1           0
           1           0           1           0           1           0
           1           0           1           0           1           0
           1           0           1           0           1           0
           1           0           1           0           1           0
           1           0           1           0           1           0
           1           0           1           0           1           0
           1           0           1           0           1           0
           1           0           1           0           1           0
           1           0           1           0           1           0
           1           0           1           0           1           0
           1           0           1           0           1           0
           1           0           1           0           1           0
           1           0           1           0           1           0
           1           0           1           0           1           0
           1           0           1           0           1           0
           1           0           1           0           1           0
           1           0           1           0           1           0
           1           0           1           0           1           0
           1           0           1           0           1           0
           1           0           1           0           1           0
           1           0           1           0           1           0
           1           0           1           0           1           0
           1           0           1           0           1           0
           1           0           1           0           1           0
           1           0           1           0           1           0
           1           0           1           0           1           0
           1           0           1           0           1           0
           1           0           1           0           1           0
           1           0           1           0           1           0
           1           0           1           0           1           0
           1           0           1           0           1           0
           1           0           1           0           1           0
           1           0           1           0           1           0
           1           0           1           0           1           0
           1           0           1           0           1           0
           1           0           1           0           1           0
           1           0           1           0           1           0
           1           0           1           0           1           0
           1           0           1           0           1           0
           1           0           1           0           1           0
           1           0           1           0           1           0
           1           0           1           0           1           0
           1           0           1           0           1           0
           1           0           1           0           1           0
           1           0           1           0           1           0
           1           0           1           0           1           0
           1           0           1           0           1           0
           1           0           1           0           1           0
           1           0           1           0           1           0
           1           0           1           0           1           0
           1           0           1           0           1           0
           1           0           1           0           1           0
           1           0           1           0           1           0
           1           0           1           0           1           0
           1           0           1           0           1           0
           1           0           1           0           1           0
           1           0           1           0           1           0
           1           0           1           0           1           0
           1           0           1           0           1           0
           1           0           1           0           1           0
           1           0           1           0           1           0
           1           0           1           0           1           0
           1           0           1           0           1           0
           1           0           1           0           1           0
           1           0           1           0           1           0
           1           0           1           0           1           0
           1           0           1           0           1           0
           1           0           1           0           1           0
           1           0           1           0           1           0
           1           0           1           0           1           0
           1           0           1           0           1           0
           1           0           1           0           1           0
           1           0           1           0           1           0
           1           0           1           0           1           0
           1           0           1           0           1           0
           1           0           1           0           1           0
           1           0           1           0           1           0
           1           0           1           0           1           0
           1           0           1           0           1           0
           1           0           1           0           1           0
           1           0           1           0           1           0
           1           0           1           0           1           0
           1           0           1           0           1           0
           1           0           1           0           1           0
           1           0           1           0           1           0
           1           0           1           0           1           0
           1           0           1           0           1           0
           1           0           1           0           1           0
           1           0           1           0           1           0
           1           0           1           0           1           0
           1           0           1           0           1           0
           1           0           1           0           1           0
           1           0           1           0           1           0
           1           0           1           0           1           0
           1           0           1           0           1           0
           1           0           1           0           1           0
           1           0           1           0           1           0
           1           0           1           0           1           0
           1           0           1           0           1           0
           1           0           1           0           1           0
           1           0           1           0           1           0
           1           0           1           0           1           0
           1           0           1           0           1           0
           1           0           1           0           1           0
           1           0           1           0           1           0
           1           0           1           0           1           0
           1           0           1           0           1           0
           1           0           1           0           1           0
           1           0           1           0           1           0
           1           0           1           0           1           0
           1           0           1           0           1           0
           1           0           1           0           1           0
           1           0           1           0           1           0
           1           0           1           0           1           0
           1           0           1           0           1           0
           1           0           1           0           1           0
           1           0           1           0           1           0
           1           0           1           0           1           0
           1           0           1           0           1           0
           1           0           1           0           1           0
           1           0           1           0           1           0
           1           0           1           0           1           0
           1           0           1           0           1           0
           1           0           1           0           1           0
           1           0           1           0           1           0
           1           0           1           0           1           0
           1           0           1           0           1           0
           1           0           1           0           1           0
           1           0           1           0           1           0
           1           0           1           0           1           0
           1           0           1           0           1           0
           1           0           1           0           1           0
           1           0           1           0           1           0
           1           0           1           0           1           0
           1           0           1           0           1           0
           1           0           1           0           1           0
           1           0           1           0           1           0
           1           0           1           0           1           0
           1           0           1           0           1           0
           1           0           1           0           1           0
           1           0           1           0           1           0
           1           0           1           0           1           0
           1           0           1           0           1           0
           1           0           1           0           1           0
           1           0           1           0           1           0
           1           0           1           0           1           0
           1           0           1           0           1           0
           1           0           1           0           1           0
           1           0           1           0           1           0
           1           0           1           0           1           0
           1           0           1           0           1           0
           1           0           1           0           1           0
           1           0           1           0           1           0
           1           0           1           0           1           0
           1           0           1           0           1           0
           1           0           1           0           1           0
           1           0           1           0           1           0
           1           0           1           0           1           0
           1           0           1           0           1           0
           1           0           1           0           1           0
           1           0           1           0           1           0
           1           0           1           0           1           0
           1           0           1           0           1           0
           1           0           1           0           1           0
           1           0           1           0           1           0
           1           0           1           0           1           0
           1           0           1           0           1           0
           1           0           1           0           1           0
           1           0           1           0           1           0
           1           0           1           0           1           0
           1           0           1           0           1           0
           1           0           1           0           1           0
           1           0           1           0           1           0
           1           0           1           0           1           0
           1           0           1           0           1           0
           1           0           1           0           1           0
           1           0           1           0           1           0
           1           0           1           0           1           0
           1           0           1           0           1           0
           1           0           1           0           1           0
           1           0           1           0           1           0
           1           0           1           0           1           0
           1           0           1           0           1           0
           1           0           1           0           1           0
           1           0           1           0           1           0
           1           0           1           0           1           0
           1           0           1           0           1           0
           1           0           1           0           1           0
           1           0           1           0           1           0
           1           0           1           0           1           0
           1           0           1           0           1           0
           1           0           1           0           1           0
           1           0           1           0           1           0
           1           0           1           0           1           0
           1           0           1           0           1           0
           1           0           1           0           1           0
           1           0           1           0           1           0
           1           0           1           0           1           0
           1           0           1           0           1           0
           1           0           1           0           1           0
           1           0           1           0           1           0
           1           0           1           0           1           0
           1           0           1           0           1           0
           1           0           1           0           1           0
           1           0           1           0           1           0
           1           0           1           0           1           0
           1           0           1           0           1           0
           1           0           1           0           1           0
           1           0           1           0           1           0
           1           0           1           0           1           0
           1           0           1           0           1           0
           1           0           1           0           1           0
           1           0           1           0           1           0
           1           0           1           0           1           0
           1           0           1           0           1           0
           1           0           1           0           1           0
           1           0           1           0           1           0
           1           0           1           0           1           0
           1           0           1           0           1           0
           1           0           1           0           1           0
           1           0           1           0           1           0
           1           0           1           0           1           0
           1           0           1           0           1           0
           1           0           1           0           1           0
           1           0           1           0           1           0
           1           0           1           0           1           0
           1           0           1           0           1           0
           1           0           1           0           1           0
           1           0           1           0           1           0
           1           0           1           0           1           0
           1           0           1           0           1           0
           1           0           1           0           1           0
           1           0           1           0           1           0
           1           0           1           0           1           0
           1           0           1           0           1           0
           1           0           1           0           1           0
           1           0           1           0           1           0
           1           0           1           0           1           0
           1           0           1           0           1           0
           1           0           1           0           1           0
           1           0           1           0           1           0
           1           0           1           0           1           0
           1           0           1           0           1           0
           1           0           1           0           1           0
           1           0           1           0           1           0
           1           0           1           0           1           0
           1           0           1           0           1           0
           1           0           1           0           1           0
           1           0           1           0           1           0
           1           0           1           0           1           0
           1           0           1           0           1           0
           1           0           1           0           1           0
           1           0           1           0           1           0
           1           0           1           0           1           0
           1           0           1           0           1           0
           1           0           1           0           1           0
           1           0           1           0           1           0
           1           0           1           0           1           0
           1           0           1           0           1           0
           1           0           1           0           1           0
           1           0           1           0           1           0
           1           0           1           0           1           0
           1           0           1           0           1           0
           1           0           1           0           1           0
           1           0           1           0           1           0
           1           0           1           0           1           0
           1           0           1           0           1           0
           1           0           1           0           1           0
           1           0           1           0           1           0
           1           0           1           0           1           0
           1           0           1           0           1           0
           1           0           1           0           1           0
           1           0           1           0           1           0
           1           0           1           0           1           0
           1           0           1           0           1           0
           1           0           1           0           1           0
           1           0           1           0           1           0
           1           0           1           0           1           0
           1           0           1           0           1           0
           1           0           1           0           1           0
           1           0           1           0           1           0
           1           0           1           0           1           0
           1           0           1           0           1           0
           1           0           1           0           1           0
           1           0           1           0           1           0
           1           0           1           0           1           0
           1           0           1           0           1           0
           1           0           1           0           1           0
           1           0           1           0           1           0
           1           0           1           0           1           0
           1           0           1           0           1           0
           1           0           1           0           1           0
           1           0           1           0           1           0
           1           0           1           0           1           0
           1           0           1           0           1           0
           1           0           1           0           1           0
           1           0           1           0           1           0
           1           0           1           0           1           0
           1           0           1           0           1           0
           1           0           1           0           1           0
           1           0           1           0           1           0
           1           0           1           0           1           0
           1           0           1           0           1           0
           1           0           1           0           1           0
           1           0           1           0           1           0
           1           0           1           0           1           0
           1           0           1           0           1           0
           1           0           1           0           1           0
           1           0           1           0           1           0
           1           0           1           0           1           0
           1           0           1           0           1           0
           1           0           1           0           1           0
           1           0           1           0           1           0
           1           0           1           0           1           0
           1           0           1           0           1           0
           1           0           1           0           1           0
           1           0           1           0           1           0
           1           0           1           0           1           0
           1           0           1           0           1           0
           1           0           1           0           1           0
           1           0           1           0           1           0
           1           0           1           0           1           0
           1           0           1           0           1           0
           1           0           1           0           1           0
           1           0           1           0           1           0
           1           0           1           0           1           0
           1           0           1           0           1           0
           1           0           1           0           1           0
           1           0           1           0           1           0
           1           0           1           0           1           0
           1           0           1           0           1           0
           1           0           1           0           1           0
           1           0           1           0           1           0
           1           0           1           0           1           0
           1           0           1           0           1           0
           1           0           1           0           1           0
           1           0           1           0           1           0
           1           0           1           0           1           0
           1           0           1           0           1           0
           1           0           1           0           1           0
           1           0           1           0           1           0
           1           0           1           0           1           0
           1           0           1           0           1           0
           1           0           1           0           1           0
           1           0           1           0           1           0
           1           0           1           0           1           0
           1           0           1           0           1           0
           1           0           1           0           1           0
           1           0           1           0           1           0
           1           0           1           0           1           0
           1           0           1           0           1           0
           1           0           1           0           1           0
           1           0           1           0           1           0
           1           0           1           0           1           0
           1           0           1           0           1           0
           1           0           1           0           1           0
           1           0           1           0           1           0
           1           0           1           0           1           0
           1           0           1           0           1           0
           1           0           1           0           1           0
           1           0           1           0           1           0
           1           0           1           0           1           0
           1           0           1           0           1           0
           1           0           1           0           1           0
           1           0           1           0           1           0
           1           0           1           0           1           0
           1           0           1           0           1           0
           1           0           1           0           1           0
           1           0           1           0           1           0
           1           0           1           0           1           0
           1           0           1           0           1           0
           1           0           1           0           1           0
           1           0           1           0           1           0
           1           0           1           0           1           0
           1           0           1           0           1           0
           1           0           1           0           1           0
           1           0           1           0           1           0
           1           0           1           0           1           0
           1           0           1           0           1           0
           1           0           0           1           0           1
           0           1           0           1           0           1
           0           1           0           1           0           1
           0           1           0           1           0           1
           0           1           0           1           0           1
           0           1           0           1           0           1
           0           1           0           1           0           1
           0           1           0           1           0           1
           0           1           0           1           0           1
           0           1           0           1           0           1
           0           1           0           1           0           1
           0           1           0           1           0           1
           0           1           0           1           0           1
           0           1           0           1           0           1
           0           1           0           1           0           1
           0           1           0           1           0           1
           0           1           0           1           0           1
           0           1           0           1           0           1
           0           1           0           1           0           1
           0           1           0           1           0           1
           0           1           0           1           0           1
           0           1           0           1           0           1
           0           1           0           1           0           1
           0           1           0           1           0           1
           0           1           0           1           0           1
           0           1           0           1           0           1
           0           1           0           1           0           1
           0           1           0           1           0           1
           0           1           0           1           0           1
           0           1           0           1           0           1
           0           1           0           1           0           1
           0           1           0           1           0           1
           0           1           0           1           0           1
           0           1           0           1           0           1
           0           1           0           1           0           1
           0           1           0           1           0           1
           0           1           0           1           0           1
           0           1           0           1           0           1
           0           1           0           1           0           1
           0           1           0           1           0           1
           0           1           0           1           0           1
           0           1           0           1           0           1
           0           1           0           1           0           1
           0           1           0           1           0           1
           0           1           0           1           0           1
           0           1           0           1           0           1
           0           1           0           1           0           1
           0           1           0           1           0           1
           0           1           0           1           0           1
           0           1           0           1           0           1
           0           1           0           1           0           1
           0           1           0           1           0           1
           0           1           0           1           0           1
           0           1           0           1           0           1
           0           1           0           1           0           1
           0           1           0           1           0           1
           0           1           0           1           0           1
           0           1           0           1           0           1
           0           1           0           1           0           1
           0           1           0           1           0           1
           0           1           0           1           0           1
           0           1           0           1           0           1
           0           1           0           1           0           1
           0           1           0           1           0           1
           0           1           0           1           0           1
           0           1           0           1           0           1
           0           1           0           1           0           1
           1           0           1           0           1           0
           1           0           1           0           1           0
           1           0           1           0           1           0
           1           0           1           0           1           0
           1           0           1           0           1           0
           1           0           1           0           1           0
           1           0           1           0           1           0
           1           0           1           0           1           0
           1           0           1           0           1           0
           1           0           1           0           1           0
           1           0           1           0           1           0
           1           0           1           0           1           0
           1           0           1           0           1           0
           1           0           1           0           1           0
           1           0           1           0           1           0
           1           0           1           0           1           0
           1           0           1           0           1           0
           1           0           1           0           1           0
           1           0           1           0           1           0
           1           0           1           0           1           0
           1           0           1           0           1           0
           1           0           1           0           1           0
           1           0           1           0           1           0
           1           0           1           0           1           0
           1           0           1           0           1           0
           1           0           1           0           1           0
           1           0           1           0           1           0
           1           0           1           0           1           0
           1           0           1           0           1           0
           1           0           1           0           1           0
           1           0           1           0           1           0
           1           0           1           0           1           0
           1           0           1           0           1           0
           1           0           1           0           1           0
           1           0           1           0           1           0
           1           0           1           0           1           0
           1           0           1           0           1           0
           1           0           1           0           1           0
           1           0           1           0           1           0
           1           0           1           0           1           0
           1           0           1           0           1           0
           1           0           1           0           1           0
           1           0           1           0           1           0
           1           0           1           0           1           0
           1           0           1           0           1           0
           1           0           1           0           1           0
           1           0           1           0           1           0
           1           0           1           0           1           0
           1           0           1           0           1           0
           1           0           1           0           1           0
           1           0           1           0           1           0
           1           0           1           0           1           0
           1           0           1           0           1           0
           1           0           1           0           1           0
           1           0           1           0           1           0
           1           0           1           0           1           0
           1           0           1           0           1           0
           1           0           1           0           1           0
           1           0           1           0           1           0
           1           0           1           0           1           0
           1           0           1           0           1           0
           1           0           1           0           1           0
           1           0           1           0           1           0
           1           0           1           0           1           0
           1           0           1           0           1           0
           1           0           1           0           1           0
           1           0           1           0           0           1
           0           1           0           1           0           1
           0           1           0           1           0           1
           0           1           0           1           0           1
           0           1           0           1           0           1
           0           1           0           1           0           1
           0           1           0           1           0           1
           0           1           0           1           0           1
           0           1           0           1           0           1
           0           1           0           1           0           1
           0           1           0           1           0           1
           0           1           0           1           0           1
           0           1           0           1           0           1
           0           1           0           1           0           1
           0           1           0           1           0           1
           0           1           0           1           0           1
           0           1           0           1           0           1
           0           1           0           1           0           1
           0           1           0           1           0           1
           0           1           0           1           0           1
           0           1           0           1           0           1
           0           1           0           1           0           1
           0           1           0           1           0           1
           0           1           0           1           0           1
           0           1           0           1           0           1
           0           1           0           1           0           1
           0           1           0           1           0           1
           0           1           0           1           0           1
           0           1           0           1           0           1
           0           1           0           1           0           1
           0           1           0           1           0           1
           0           1           0           1           0           1
           0           1           0           1           0           1
           0           1           0           1           0           1
           0           1           0           1           0           1
           0           1           0           1           0           1
           0           1           0           1           0           1
           0           1           0           1           0           1
           0           1           0           1           0           1
           0           1           0           1           0           1
           0           1           0           1           0           1
           0           1           0           1           0           1
           0           1           0           1           0           1
           0           1           0           1           0           1
           0           1           0           1           0           1
           0           1           0           1           0           1
           0           1           0           1           0           1
           0           1           0           1           0           1
           0           1           0           1           0           1
           0           1           0           1           0           1
           0           1           0           1           0           1
           0           1           0           1           0           1
           0           1           0           1           0           1
           0           1           0           1           0           1
           0           1           0           1           0           1
           0           1           0           1           0           1
           0           1           0           1           0           1
           0           1           0           1           0           1
           0           1           0           1           0           1
           0           1           0           1           0           1
           0           1           0           1           0           1
           0           1           0           1           0           1
           0           1           0           1           0           1
           0           1           0           1           0           1
           0           1           0           1           0           1
           0           1           0           1           0           1
           0           1           0           1           0           1
           0           1           0           1           0           1
           0           1           0           1           0           1
           0           1           0           1           0           1
           0           1           0           1           0           1
           0           1           0           1           0           1
           0           1           0           1           0           1
           0           1           0           1           0           1
           0           1           0           1           0           1
           0           1           0           1           0           1
           0           1           0           1           0           1
           0           1           0           1           0           1
           0           1           0           1           0           1
           0           1           0           1           0           1
           0           1           0           1           0           1
           0           1           0           1           0           1
           0           1           0           1           0           1
           0           1           0           1           0           1
           0           1           0           1           0           1
           0           1           0           1           0           1
           0           1           0           1           0           1
           0           1           0           1           0           1
           0           1           0           1           0           1
           0           1           0           1           0           1
           0           1           0           1           0           1
           0           1           0           1           0           1
           0           1           0           1           0           1
           0           1           0           1           0           1
           0           1           0           1           0           1
           0           1           0           1           0           1
           0           1           0           1           0           1
           0           1           0           1           0           1
           0           1           0           1           0           1
           0           1           0           1           0           1
           0           1           0           1           0           1
           0           1           0           1           0           1
           0           1           0           1           0           1
           0           1           0           1           0           1
           0           1           0           1           0           1
           0           1           0           1           0           1
           0           1           0           1           0           1
           0           1           0           1           0           1
           0           1           0           1           0           1
           0           1           0           1           0           1
           0           1           0           1           0           1
           0           1           0           1           0           1
           0           1           0           1           0           1
           0           1           0           1           0           1
           0           1           0           1           0           1
           0           1           0           1           0           1
           0           1           0           1           0           1
           0           1           0           1           0           1
           0           1           0           1           0           1
           0           1           0           1           0           1
           0           1           0           1           0           1
           0           1           0           1           0           1
           0           1           0           1           0           1
           0           1           0           1           0           1
           0           1           0           1           0           1
           0           1           0           1           0           1
           0           1           0           1           0           1
           0           1           0           1           0           1
           0           1           0           1           0           1
           0           1           0           1           0           1
           0           1           0           1           0           1
           0           1           0           1           0           1
           0           1           0           1           0           1
           0           1           0           1           0           1
           0           1           0           1           0           1
           0           1           0           1           0           1
           0           1           0           1           0           1
           0           1           0           1           0           1
           0           1           0           1           0           1
           0           1           0           1           0           1
           0           1           0           1           0           1
           0           1           0           1           0           1
           0           1           0           1           0           1
           0           1           0           1           0           1
           0           1           0           1           0           1
           0           1           0           1           0           1
           0           1           0           1           0           1
           0           1           0           1           0           1
           0           1           0           1           0           1
           0           1           0           1           0           1
           0           1           0           1           0           1
           0           1           0           1           0           1
           0           1           0           1           0           1
           0           1           0           1           0           1
           0           1           0           1           0           1
           0           1           0           1           0           1
           0           1           0           1           0           1
           0           1           0           1           0           1
           0           1           0           1           0           1
           0           1           0           1           0           1
           0           1           0           1           0           1
           0           1           0           1           0           1
           0           1           0           1           0           1
           0           1           0           1           0           1
           0           1           0           1           0           1
           0           1           0           1           0           1
           0           1           0           1           0           1
           0           1           0           1           0           1
           0           1           0           1           0           1
           0           1           0           1           0           1
           0           1           0           1           0           1
           0           1           0           1           0           1
           0           1           0           1           0           1
           0           1           0           1           0           1
           0           1           0           1           0           1
           0           1           0           1           0           1
           0           1           0           1           0           1
           0           1           0           1           0           1
           0           1           0           1           0           1
           0           1           0           1           0           1
           0           1           0           1           0           1
           0           1           0           1           0           1
           0           1           0           1           0           1
           0           1           0           1           0           1
           0           1           0           1           0           1
           0           1           0           1           0           1
           0           1           0           1           0           1
           0           1           0           1           0           1
           0           1           0           1           0           1
           0           1           0           1           0           1
           0           1           0           1           0           1
           0           1           0           1           0           1
           0           1           0           1           0           1
           0           1           0           1           0           1
           0           1           0           1           0           1
           0           1           0           1           0           1
           0           1           0           1           0           1
           0           1           0           1           0           1
           0           1           0           1           0           1
           0           1           0           1           0           1
           0           1           0           1           0           1
           0           1           0           1           0           1
           0           1           0           1           0           1
           0           1           0           1           0           1
           0           1           0           1           0           1
           0           1           0           1           0           1
           0           1           0           1           0           1
           0           1           0           1           0           1
           0           1           0           1           0           1
           0           1           0           1           0           1
           0           1           0           1           0           1
           0           1           0           1           0           1
[truncated: 1,860,095 more chars]
